# Supplementary material for: Analysis of CNS autoimmunity in genetically diverse mice reveals unique phenotypes and mechanisms
Source: JCI Insight. 2024 Nov 8;9(21):e184138. doi: 10.1172/jci.insight.184138 (PMC11601571; doi:10.1172/jci.insight.184138)
Supplement: Supplemental data set 1 [file jciinsight-9-184138-s117.xlsx]

## Sheet: Daily Disease Scores
Daily EAE disease scores (accounting for both classic and AR-EAE) per mouse. Sorted by strain and sex
Daily scores are conditionally formatted using blue (low) to red (high)
							Day Post Induction
Strain	Sex	Source	Date of Birth	ID	Cohort	Age at D0 (Weeks)	5	6	7	8	9	10	11	12	13	14	15	16	17	18	19	20	21	22	23	24	25	26	27	28	29	30	31	32	33	34	35	36	37	38	39	40	41	42	43	44	45	46	47
C57BL/6	F	Jax	2021-01-12	3401	C1	10.4286	0	0	0	0	2	3	3	2	2	2	2	3	3	3	3	3	3	2	2	2	2	2	2	2	2	3	3	4	3	3	3	3	3	3	3	3	3	3	2	3	3	3	3
C57BL/6	F	Jax	2021-01-12	3402	C1	10.4286	0	0	0	0	0	0	0	0	0	0	2	2	2	1	2	2	2	2	2	1	0	0	1	2	2	3	3	4	3	3	2	2	2	2	2	2	2	2	2	2	2	2	2
C57BL/6	F	Jax	2021-01-12	3403	C1	10.4286	0	0	0	0	0	0	0	0	2	3	3	4	5	4	3	3	3	3	2	3	4	4	3	3	2	3	3	4	4	4	4	4	5	4	4	3	3	3	4	3	4	4	3
C57BL/6	F	Jax	2021-01-12	3404	C1	10.4286	0	0	0	0	0	0	0	0	0	0	0	0	0	0	0	0	0	0	0	0	0	0	0	0	0	0	0	0	0	0	0	0	0	0	0	0	0	0	0	0	0	0	0
C57BL/6	F	Jax	2020-12-22	3409	C1	13.4286	0	0	0	0	0	0	0	0	0	1	2	1	0	0	0	0	0	0	0	0	0	0	0	0	0	0	0	0	0	0	0	0	0	0	0	0	0	0	0	0	0	0	0
C57BL/6	F	Jax	2020-12-22	3410	C1	13.4286	0	0	0	0	0	0	0	0	1	2	2	2	2	2	2	1	2	1	0	0	0	0	0	0	1	2	2	2	2	2	2	2	2	2	2	1	1	1	1	1	1	2	1
C57BL/6	F	Jax	2020-12-22	3411	C1	13.4286	0	0	0	0	0	2	1	3	3	2	2	2	2	2	2	2	2	2	2	2	2	2	2	2	2	2	3	3	3	3	3	2	2	3	3	3	3	3	3	2	2	2	3
C57BL/6	F	Jax	2020-12-22	3412	C1	13.4286	0	0	0	0	0	0	0	2	3	3	3	3	3	3	3	3	3	3	3	3	3	3	3	3	3	3	3	3	3	3	3	3	3	3	3	3	3	4	4	3	3	4	3
C57BL/6	F	Jax	2021-04-13	3701	C2	9.14286	0	0	0	0	0	0	0	0	1	2	2	2	2	2	2	2	2	1	1	0	0	0	0	0	0	0	0	0	0	0	0	0	0	0	0	0	0	0	0	0	0	0	0
C57BL/6	F	Jax	2021-04-13	3702	C2	9.14286	0	0	0	0	0	0	0	0	0	2	2	3	2	2	2	2	2	2	2	2	2	2	2	2	2	2	2	2	2	2	2	2	2	2	2	2	2	2	2	2.5	2	2	2
C57BL/6	F	Jax	2021-04-13	3703	C2	9.14286	0	0	0	0	0	0	2	2	2	2	2	2	2	2	1	2	1	0	0	0	0	0	0	0	0	0	0	0	0	0	0	0	0	0	0	0	0	0	0	0	0	0	0
C57BL/6	F	Jax	2021-04-13	3704	C2	9.14286	0	0	0	0	0	0	2	3	4	4	4	4	4	3	4	3	3	3	2	2	2	3	3	2	3	3	2	3	3	3	3	2	2	2	3	3	2	3	3	2	3	3	2
C57BL/6	F	Jax	2021-04-13	3705	C2	9.14286	0	0	0	0	0	0	0	0	0	0	0	0	0	0	0	0	1	2	2	1	1	0	0	0	0	0	0	0	0	2	2	2	2	2	2	2	2	2	2	2	2	2	3
C57BL/6	F	Jax	2021-08-10	3813	C3	9.28571	0	0	0	0	0	0	0	0	0	0	0	0	0	0	0	0	0	0	0	0	0	0	0	0	0	0	0	0	0	0	0	0	0	0	0	0	0	0	0	0	0	0	0
C57BL/6	F	Jax	2021-08-10	3814	C3	9.28571	0	0	0	0	0	0	0	0	0	0	2	3	3	3	4	4	3	3	3	3	3	3	4	3	3	3	3	3	3	2	2	2	2	2	2	2	2	2	3	3	2	3	3
C57BL/6	F	Jax	2021-08-10	3815	C3	9.28571	0	0	0	0	0	0	0	0	0	0	0	0	0	0	0	0	0	0	0	0	0	0	0	0	0	0	0	0	0	0	0	0	0	0	0	0	0	0	0	0	0	0	0
C57BL/6	F	Jax	2021-08-10	3816	C3	9.28571	0	0	0	0	0	0	0	0	1	2	3	2	2	2	2	2	2	2	2	2	3	2	2	2	2	2	2	2	2	2	2	2	2	2	2	2	2	2	2	2	2	2	2
C57BL/6	F	Jax	2021-08-10	3817	C3	9.28571	0	0	0	0	0	1	2	2	2	2	0	0	0	0	0	0	0	0	0	0	0	0	0	0	2	2	0	0	0	0	0	0	0	2.5	2.5	2	2.5	2	2	2	2	2	2
C57BL/6	M	Jax	2021-01-12	3405	C1	10.4286	0	0	2	3	4	4	5	3	4	3	3	3	2	2	3	4	4	3	2.5	2	2	2	2	2	2	3	3	4	3	3	3	3	5	2	2	3	3	2	2	2	2	2	2
C57BL/6	M	Jax	2021-01-12	3406	C1	10.4286	0	0	0	0	0	0	0	0	1	1	1	1	1	0	1	1	1	0	0	0	0	0	1	0	0	0	0	0	0	0	0	0	0	0	0	0	0	0	0	0	0	0	0
C57BL/6	M	Jax	2021-01-12	3407	C1	10.4286	0	0	0	0	0	0	0	2	2	2	4	4	4	3	2	2	2	3	2	2	2	2	2	3	2	2	2	2	3	3	4	4	4	3	4	3	3	2	2	2	2	2	3
C57BL/6	M	Jax	2021-01-12	3408	C1	10.4286	0	0	0	0	2	4	4	4	5	4	4	4	4	4	4	5	4	4	4	3	3	3	3	4	4	3	3	3	3	3	3	3	4	4	4	4	4	3	2	3	3	3	3
C57BL/6	M	Jax	2020-12-22	3413	C1	13.4286	0	0	0	0	0	0	0	0	0	0	0	1	1	1	1	1	1	1	0	0	0	0	0	2	2	3	3	2	1	1	0	2	2	2	2	2	2	2	2	2	2	2	2
C57BL/6	M	Jax	2020-12-22	3414	C1	13.4286	0	0	0	0	0	0	0	0	0	2	2	4	3	2	2	2	2	2	2	2	2	2	2	2	2	2	1	2	2	2	2	2	2	2	2	2	2	2	2	2	2	2	3
C57BL/6	M	Jax	2020-12-22	3415	C1	13.4286	0	0	0	0	0	0	1	2	4	3	4	5	4	3	2	2	2	2	2	2	2	2	2	2	2	2	2	2	2	2	2	2	2	2	2	2	2	2	2	2	2	2	2
C57BL/6	M	Jax	2020-12-22	3416	C1	13.4286	0	0	0	0	0	0	1	2	3	2	4	3	2	2	2	2	2	3	3	3	3	2	2	3	2	2	2	2	2	2	2	2	2	2	2	2	2	2	2	2	2	2	3
C57BL/6	M	Jax	2021-04-13	3706	C2	9.14286	0	0	0	0	0	0	0	0	1	2	2	4	3	3	2	2	3	3	4	4	4	3	3	3	3	3	3	4	4	3	4	3	2	2	3	4	2	3	2	3	2	2	3
C57BL/6	M	Jax	2021-04-13	3707	C2	9.14286	0	0	0	0	0	0	2	3	4	4	3	3	2	2	2	2	2	2	2	1	1	2	2	2	2	2	2	2	2	2	2	2	2	2	2	2	2	2	2	2	2	2	2
C57BL/6	M	Jax	2021-04-13	3708	C2	9.14286	0	0	0	0	0	0	0	0	1	1	2	2	2	1	1	0	0	0	0	0	0	0	0	0	0	0	0	0	0	0	0	0	0	0	0	0	0	0	0	0	0	0	0
C57BL/6	M	Jax	2021-04-13	3709	C2	9.14286	0	0	0	0	0	0	0	0	0	0	0	0	0	1	2	2	2	2	2	2	2	1	1	1	2	2	2	2	2	2	2	2	2	2	2	2	2	2	2	2	2	2	2
C57BL/6	M	Jax	2021-04-13	3710	C2	9.14286	0	0	0	0	0	0	0	2	3	4	4	4	3	3	3	2	3	4	3	4	4	3	3	4	2	3	3	3	4	3	2	2	3	3	2	3	3	3	3	4	3	2	2
C57BL/6	M	Jax	2021-08-10	3818	C3	9.28571	0	0	0	0	0	0	0	1	1	2	2	3	2	2	2	2	2	2	2	2	2	2	2	2	2	2	2	2	2	2	2	2	2	2	2	2	2	2	2	2	2	2	2
C57BL/6	M	Jax	2021-08-10	3819	C3	9.28571	0	0	0	2	2	2	3	2	2	2	2.5	2.5	2	2	2	2	2	4	4	2	2	4	4	4	4	4	4	4	4	4	4	4	4	4	4	4	4	4	4	4	4	4	4
C57BL/6	M	Jax	2021-08-10	3820	C3	9.28571	0	0	0	0	1	2	3	4	2	3	4	3	3	3	4	4	4	4	3	3	3	3	3	3	4	3	4	4	4	4	4	4	3	4	4	4	4	4	4	4	4	4	4
C57BL/6	M	Jax	2021-08-10	3821	C3	9.28571	0	0	0	2	3	4	4	4	4	2	3	2	2	2	2	2	4	3	3	2	4	3	3	3	3	3	4	4	3	3	3	3	3	3	2	2	2	2	3	3	3	3	3
C57BL/6	M	Jax	2021-08-10	3822	C3	9.28571	0	0	0	3	3	3	3	3	4	3	3	3	3	3	3	3	2.5	3	3.5	3	3	3	3	4	4	3	3	4	3	4	4	4	4	4	4	3	4	4	4	4	4	4	4
CC001/Unc	F	UNC	2021-01-05	3417	C1	11.4286	0	0	0	0	0	0	0	0	0	0	0	0	0	0	0	0	0	0	0	0	0	0	0	0	0	0	0	0	0	0	0	0	0	0	0	0	0	0	0	0	0	0	0
CC001/Unc	F	UNC	2021-01-05	3418	C1	11.4286	0	0	0	0	0	0	0	0	0	0	0	0	0	2	0	0	0	0	0	0	2	3	3	3	2	2	2	2	2	2	2	2	2	2	2	2	2	2	2	2	2	2	2
CC001/Unc	F	UNC	2021-01-05	3419	C1	11.4286	0	0	0	0	0	0	0	3	4	5	5	5	5	5	5	5	5	5	5	5	5	5	5	5	5	5	5	5	5	5	5	5	5	5	5	5	5	5	5	5	5	5	5
CC001/Unc	F	UNC	2021-01-05	3420	C1	11.4286	0	0	0	0	0	0	0	0	0	0	0	0	0	0	3	3	2	2	2	2	0	0	0	0	3	4	4	4	3	3	2	2	2	3	3	3	2	2	2	2	2	2	5
CC001/Unc	F	UNC	2021-01-05	3421	C1	11.4286	0	0	0	0	0	0	0	0	0	0	0	0	0	0	0	0	3	0	0	3	2	2	2	2	2	3	0	0	0	0	0	2	3	3	3	3	3	3	3	3	2.5	3.5	3.5
CC001/Unc	M	UNC	2021-01-05	3422	C1	11.4286	0	0	0	0	0	0	0	0	0	0	0	0	0	0	0	0	0	0	0	0	0	0	0	0	0	0	2	2	2	1	0	0	0	0	0	0	0	0	0	0	0	0	0
CC001/Unc	M	UNC	2021-01-05	3423	C1	11.4286	0	0	0	0	0	0	0	0	0	0	0	0	3	4	3	4	3	2	2	2	2	2	2	3	3	3	4	4	4	3	3	3	3	4	3	4	3	3	3	4	3	3	3
CC001/Unc	M	UNC	2021-01-07	3425	C1	11.1429	0	0	0	0	0	0	0	0	0	0	0	0	0	0	0	0	0	0	0	0	0	0	0	0	0	0	0	0	0	0	0	0	0	0	0	0	0	0	0	0	0	0	0
CC001/Unc	M	UNC	2021-01-07	3426	C1	11.1429	0	0	0	0	0	0	0	2	3	3	4	4	2	2	2	2	3	2	2	2	2	2	2	2	2	2	2	2	2	2	2	2	2	2	2	2	2	2	2	2	2	2	2
CC002/Unc	F	UNC	2021-03-28	3778	C2	11.4286	0	0	0	0	0	0	0	0	1	2	2	2	0	0	0	0	0	0	0	1	2	2	0	0	0	0	0	0	0	0	0	0	0	0	0	0	0	0	0	0	0	0	0
CC002/Unc	F	UNC	2021-03-28	3779	C2	11.4286	0	0	0	0	0	0	0	0	1	2	2	2	0	0	0	0	0	0	0	0	0	1	2	2	1	2	2	1	0	0	0	0	0	0	0	0	2	2	3	4	4	3	3
CC002/Unc	F	UNC	2021-03-28	3780	C2	11.4286	0	0	0	0	0	0	0	0	0	2	2	2	0	0	0	0	0	0	0	2	2	2	2	2	0	0	0	0	0	0	0	0	0	2	4	2	2	2	3	4	4	3	3
CC002/Unc	F	UNC	2021-03-28	3781	C2	11.4286	0	0	0	0	0	0	0	1	2	2	2	2	0	0	0	0	0	0	2	2	2	1	0	0	0	0	0	0	0	0	0	0	0	0	0	0	0	2	2	2	3	2	2
CC002/Unc	F	UNC	2021-03-28	3782	C2	11.4286	0	0	0	0	0	0	0	0	0	2	2	2	0	0	0	0	0	0	0	0	0	0	0	0	0	0	0	0	0	0	0	0	0	0	0	0	0	0	0	0	0	0	0
CC002/Unc	M	UNC	2021-01-11	3427	C1	10.5714	0	0	0	0	0	0	0	0	0	0	0	0	0	0	0	0	0	0	0	0	0	0	0	0	0	0	0	0	0	0	0	0	0	0	0	0	0	0	0	0	0	0	0
CC002/Unc	M	UNC	2021-01-11	3428	C1	10.5714	0	0	0	0	0	0	0	0	2	2	1	2	1	0	0	0	0	2	2	2	2	2	2	0	0	0	0	0	0	0	0	0	0	0	0	0	0	0	0	0	0	0	0
CC002/Unc	M	UNC	2021-03-28	3783	C2	11.4286	0	0	0	0	2	2.5	4	4	5	4	4	4	4	4	4	2	2	2	3	3	3	2	3	2	2	2	2	3	4	4	4	2	2	2	2	2	2	2	3	4	2	2	3
CC002/Unc	M	UNC	2021-03-29	3784	C2	11.2857	0	0	0	0	0	0	3	3.5	2.5	2	2	0	0	0	0	0	0	0	0	2	2	2	2	0	0	0	0	0	0	0	0	0	0	0	0	0	0	0	0	0	0	0	0
CC002/Unc	M	UNC	2021-07-21	3823	C3	12.1429	0	0	0	0	1	2	4	2	2	2	2	0	0	0	4	3	4	2	2	2	2	2	2	2	2	3	4	4	4	4	3	3	2	2	2	2	2	2	2	2	2	2	2
CC002/Unc	M	UNC	2021-07-21	3824	C3	12.1429	0	0	0	0	0	0	2.5	2	2.5	2	2	0	0	4	3	2	2	2	3	2	2	2	2.5	2.5	2	2	2	2	2	2	2	2	2	2	2	2	2	2	2	2	2	2	2
CC003/Unc	F	UNC	2021-01-07	3429	C1	11.1429	0	0	0	0	0	0	0	2	3	3	4	3	3	3	2	2	2	2	2	2	2	2	2	1	2	2	1	1	2	2	2	2	2	1	1	2	1	0	0	0	0	0	0
CC003/Unc	F	UNC	2021-01-07	3430	C1	11.1429	0	0	0	0	0	0	0	0	2	3	4	4	3	3	3	2	2	2	2	2	2	0	2	0	0	0	0	0	0	0	0	0	0	0	0	0	0	0	0	0	0	0	0
CC003/Unc	F	UNC	2021-01-07	3431	C1	11.1429	0	0	0	0	0	0	0	0	0	0	0	0	0	0	0	0	0	0	0	0	0	0	0	0	0	0	0	0	0	0	0	0	0	0	0	0	0	0	0	0	0	0	0
CC003/Unc	F	UNC	2021-01-09	3432	C1	10.8571	0	0	0	0	0	0	0	3	3	3	3	2	2	2	2	0	0	0	0	0	0	0	0	0	0	0	0	0	0	0	0	0	0	0	0	0	0	0	0	0	0	0	0
CC003/Unc	F	UNC	2021-01-09	3433	C1	10.8571	0	0	0	0	0	0	0	0	0	0	0	0	0	0	0	0	0	0	0	0	0	0	0	0	0	0	0	0	0	0	0	0	0	0	0	0	0	0	0	0	0	0	0
CC003/Unc	M	UNC	2021-01-07	3434	C1	11.1429	0	0	0	0	0	3	2	2	2	2	2	2	2	2	2	2	2	1	1	0	0	0	0	0	0	0	0	0	0	0	0	0	0	0	0	0	2	2	2	2	2	1	2
CC003/Unc	M	UNC	2021-01-07	3435	C1	11.1429	0	0	0	0	0	0	1	0	0	3	3	2	1	0	0	0	0	0	0	0	0	0	0	0	0	0	0	0	0	0	0	0	0	0	0	0	0	0	0	0	0	0	0
CC003/Unc	M	UNC	2021-01-07	3436	C1	11.1429	0	0	0	0	0	0	0	3	4	3	3	2	2	2	2	2	2	2	2	2	2	2	2	2	2	2	1	1	0	0	0	0	0	0	0	0	0	0	0	0	0	0	0
CC003/Unc	M	UNC	2021-03-29	3786	C2	11.2857	0	0	0	0	0	0	0	2	2	2	2	2	2	2	2.5	2.5	3	4	4	4	3	3	3	3	3	3	3	3	3	3	3	3	3	2	3	3	3	2	0	0	0	0	0
CC003/Unc	M	UNC	2021-04-03	3787	C2	10.5714	0	0	0	0	0	0	0	3	3	2	2	2	2	1	0	0	0	0	0	3	2	0	0	0	0	0	0	0	0	0	0	0	0	0	0	3	2	0	0	0	0	0	0
CC004/TauUnc	F	UNC	2020-12-25	3554	C1	13	0	0	0	0	0	3	4	5	3	3	0	0	0	0	3	4	3	3	3	3	3	3	3	3	3	3	3	5	5	5	5	5	5	5	5	5	5	5	5	5	5	5	5
CC004/TauUnc	F	UNC	2020-12-25	3555	C1	13	0	0	0	0	0	0	0	3	3	3	0	0	0	0	0	0	2	0	0	0	0	0	0	0	0	0	0	0	0	0	0	0	0	0	0	0	0	0	0	0	0	0	0
CC004/TauUnc	F	UNC	2020-12-25	3556	C1	13	0	0	3	3	4	3	3	3	5	5	5	5	5	5	5	5	5	5	5	5	5	5	5	5	5	5	5	5	5	5	5	5	5	5	5	5	5	5	5	5	5	5	5
CC004/TauUnc	F	UNC	2020-12-25	3557	C1	13	0	0	3	3	2	2.5	3	4	4	5	4	4	4	4	3	3	4	3	3	3	4	4	4	4	4	3	3	3	3	4	4	4	5	4	5	5	5	5	5	5	5	5	5
CC004/TauUnc	F	UNC	2020-12-25	3558	C1	13	0	0	0	0	5	3	5	5	5	5	5	5	5	5	5	5	5	5	5	5	5	5	5	5	5	5	5	5	5	5	5	5	5	5	5	5	5	5	5	5	5	5	5
CC004/TauUnc	F	UNC	2021-04-04	3788	C2	10.4286	0	0	0	0	0	0	4	4	3	3	3	3	2	2	3	4	3	3	3	3	3	3	3	3	3	3	3	3	3	3	3	3	5	5	5	5	5	5	5	5	5	5	5
CC004/TauUnc	F	UNC	2021-04-04	3789	C2	10.4286	0	0	0	0	0	0	0	0	0	0	0	0	0	0	0	0	0	0	0	0	0	4	4	4	4	4	4	4	4	4	4	4	3	3	3	2	0	0	0	0	0	0	0
CC004/TauUnc	M	UNC	2021-01-01	3501	C1	12	0	0	0	2	3	4	4	3	4	2.5	3	3	4	4	3	3	3	3	3	3	3	3	3	3	5	4	3	3	3	3	3	3	3	3	3	3	3	3	3	3	3	3	3
CC004/TauUnc	M	UNC	2021-01-01	3502	C1	12	0	0	2	4	5	5	5	5	5	5	5	5	5	5	5	5	5	5	5	5	5	5	5	5	5	5	5	5	5	5	5	5	5	5	5	5	5	5	5	5	5	5	5
CC004/TauUnc	M	UNC	2021-01-04	3503	C1	11.5714	0	0	0	0	0	3	4	5	3	3	4	4	4	4	4	3	3	3	3	3	3	5	5	5	5	5	5	5	5	5	5	5	5	5	5	5	5	5	5	5	5	5	5
CC004/TauUnc	M	UNC	2021-04-04	3790	C2	10.4286	0	0	0	0	0	0	0	0	0	2	3	5	4	3	3	2	2	0	0	0	0	0	0	0	0	2	2	2	3	2	2	2	3	4	4	2	2	2	2	2	2	2	2
CC004/TauUnc	M	UNC	2021-04-04	3791	C2	10.4286	0	0	0	0	0	0	0	0	0	0	0	0	0	0	0	0	0	0	0	0	0	0	0	0	0	0	0	0	0	0	0	0	0	0	0	0	0	0	0	0	0	0	0
CC004/TauUnc	M	UNC	2021-04-04	3792	C2	10.4286	0	0	0	0	0	0	0	0	5	5	5	5	5	5	5	5	5	5	5	5	5	5	5	5	5	5	5	5	5	5	5	5	5	5	5	5	5	5	5	5	5	5	5
CC004/TauUnc	M	UNC	2021-04-04	3793	C2	10.4286	0	0	0	0	0	0	0	5	5	5	5	5	5	5	5	5	5	5	5	5	5	5	5	5	5	5	5	5	5	5	5	5	5	5	5	5	5	5	5	5	5	5	5
CC006/TauUnc	F	UNC	2021-03-28	3794	C2	11.4286	0	0	0	0	0	0	0	0	0	1	2	2	2	2	2	1	1	0	0	0	0	0	0	0	0	0	0	1	0	0	0	0	0	0	0	0	0	0	0	0	0	0	0
CC006/TauUnc	F	UNC	2021-03-28	3795	C2	11.4286	0	0	0	0	0	0	0	0	0	0	0	0	0	0	0	0	0	0	0	0	0	0	0	0	0	0	0	0	0	0	0	0	0	0	0	0	0	2	2	3	2	2	2
CC006/TauUnc	F	UNC	2021-03-28	3796	C2	11.4286	0	0	0	0	0	0	0	0	0	0	0	0	0	0	0	0	0	0	0	0	0	0	0	0	0	0	0	0	2	0	0	0	0	0	0	0	0	0	0	0	0	0	0
CC006/TauUnc	F	UNC	2021-03-28	3797	C2	11.4286	0	0	0	0	0	0	0	0	0	0	0	0	0	0	0	0	0	0	0	0	0	0	2	2	2	2	2	2	2	2	2	2	2	2	2	2	2	2	2	2	2	2	2
CC006/TauUnc	F	UNC	2021-03-29	3798	C2	11.2857	0	0	0	0	0	0	0	0	0	0	0	0	0	0	0	0	0	0	0	0	0	0	0	0	0	0	0	0	0	0	0	0	0	0	0	0	0	0	0	0	0	0	0
CC006/TauUnc	M	UNC	2021-01-09	3437	C1	10.8571	0	0	0	0	0	0	0	0	0	0	0	0	1	2	1	1	1	1	1	1	0	0	0	0	0	0	0	0	0	0	0	0	0	0	0	0	0	0	0	0	0	0	0
CC006/TauUnc	M	UNC	2021-01-09	3438	C1	10.8571	0	0	0	0	0	0	0	0	0	1	1	1	1	0	0	0	1	1	1	1	0	0	0	0	0	0	0	0	0	0	0	0	0	0	0	0	0	0	0	0	0	0	0
CC006/TauUnc	M	UNC	2021-01-09	3439	C1	10.8571	0	0	0	0	0	0	0	0	0	0	0	1	2	2	2	2	2	1	1	1	1	0	0	0	0	0	0	0	0	0	0	0	0	2	3	3	3	2	2	2	2	2	2
CC006/TauUnc	M	UNC	2021-01-10	3440	C1	10.7143	0	0	0	0	0	0	0	0	0	0	0	1	2	2	1	1	1	1	1	1	0	0	0	0	0	0	0	0	0	0	0	0	0	0	0	1	2	2	2	2	2	1	2
CC006/TauUnc	M	UNC	2021-01-10	3441	C1	10.7143	0	0	0	0	0	0	0	0	0	0	0	0	0	1	2	2	2	2	2	1	1	1	1	1	1	1	1	1	0	0	0	0	0	0	0	1	1	1	1	1	2	2	2
CC010/GeniUnc	F	UNC	2020-12-31	3559	C1	12.1429	0	0	0	0	0	0	0	0	0	0	0	0	0	0	0	0	0	0	0	0	0	0	0	0	0	0	0	0	0	0	0	0	0	0	0	0	0	0	0	0	0	0	0
CC010/GeniUnc	F	UNC	2021-01-08	3560	C1	11	0	0	0	0	0	0	0	0	0	0	0	0	0	0	0	1	1	2	1	2	2	2	2	2	1	1	2	2	1	0	0	0	0	2	2	2	2	2	2	2	2	2	2
CC010/GeniUnc	F	UNC	2021-01-08	3561	C1	11	0	0	0	0	0	0	0	0	0	2	4	5	4	5	4	4	2	2	2	2	2	3	2	2	2	3	2	2	2	2	2	3	3	4	4	4	4	4	4	4	4	4	4
CC010/GeniUnc	F	UNC	2021-01-08	3562	C1	11	0	0	0	0	0	0	0	0	0	0	0	0	1	1	2	2	2	2	2	2	0	0	0	0	0	0	0	0	1	2	2	2	2	2	2	2	1	1	2	2	2	1	2
CC010/GeniUnc	F	UNC	2021-01-08	3563	C1	11	0	0	0	0	0	0	0	0	0	0	0	0	0	0	0	0	0	2	2	2	2	2	2	2	2	2	2	2	2	2	2	2	2	2	2	2	2	2	2	2	2	2	2
CC010/GeniUnc	M	UNC	2021-01-08	3564	C1	11	0	0	0	0	0	0	0	0	0	0	0	0	0	0	1	1	2	1	1	2	2	2	1	1	2	2	1	0	1	0	1	1	1	2	2	2	2	1	2	2	2	2	2
CC010/GeniUnc	M	UNC	2021-01-08	3565	C1	11	0	0	0	0	0	0	0	0	0	0	0	0	0	0	0	0	0	0	0	0	0	0	0	0	0	0	0	0	0	0	0	0	0	0	0	0	0	0	0	1	1	1	2
CC010/GeniUnc	M	UNC	2021-01-08	3566	C1	11	0	0	0	0	0	0	0	0	0	0	0	0	0	0	0	0	0	0	0	0	0	0	0	0	0	0	0	0	0	0	0	0	0	0	0	0	0	0	0	0	0	0	0
CC010/GeniUnc	M	UNC	2021-03-29	3799	C2	11.2857	0	0	0	0	0	0	0	0	0	0	0	1	2	2	2	2	2	2	2	2	2	2	2	2	0	0	0	0	0	0	2	2	4	4	4	4	4	4	3	3	3	2	2
CC010/GeniUnc	M	UNC	2021-03-29	3800	C2	11.2857	0	0	0	0	0	0	0	0	0	0	0	0	0	0	2	2	2	2	2	2	2	2	2	2	0	0	0	2	2	2	2	2	2	2	2	2	2	2	2	0	2	0	0
CC011/Unc	F	UNC	2021-07-25	3825	C3	11.5714	0	0	0	0	0	0	0	2	2	2	0	0	0	0	0	0	0	0	0	0	0	0	0	0	0	0	0	0	0	0	0	0	0	0	0	0	0	0	0	0	0	0	0
CC011/Unc	F	UNC	2021-07-25	3826	C3	11.5714	0	0	0	0	0	1	0	0	0	0	0	0	0	0	0	0	0	0	0	0	0	0	0	0	0	0	0	0	0	0	0	0	0	0	0	0	0	0	0	0	0	0	0
CC011/Unc	F	UNC	2021-01-10	3567	C1	10.7143	0	0	0	0	0	0	0	0	0	0	0	0	0	0	0	0	0	0	0	0	0	0	0	0	0	0	0	0	0	0	0	0	0	0	0	0	0	0	0	0	0	0	0
CC011/Unc	F	UNC	2021-01-10	3568	C1	10.7143	0	0	0	0	0	0	0	0	0	0	0	0	0	0	0	0	0	0	0	0	0	0	0	0	0	0	0	0	0	0	0	0	0	0	0	0	0	0	0	0	0	0	0
CC011/Unc	F	UNC	2021-01-10	3569	C1	10.7143	0	0	0	0	0	0	0	0	0	0	0	0	0	0	0	0	0	0	0	0	0	0	0	0	0	0	0	0	0	0	0	0	0	0	0	0	0	0	0	0	0	0	0
CC011/Unc	M	UNC	2021-01-02	3570	C1	11.8571	0	0	0	0	0	0	0	0	0	0	0	0	0	0	0	0	0	0	0	0	0	0	0	0	0	0	0	0	0	0	0	0	0	0	0	0	0	0	0	0	0	0	0
CC011/Unc	M	UNC	2021-01-02	3571	C1	11.8571	0	0	0	0	0	0	0	0	0	0	0	0	0	0	0	0	0	0	0	0	0	0	0	0	0	0	0	0	0	0	0	0	0	0	0	0	0	0	0	0	0	0	0
CC011/Unc	M	UNC	2021-01-02	3572	C1	11.8571	0	0	0	0	0	0	0	0	0	0	0	0	0	0	0	0	0	0	0	0	0	0	0	0	0	0	0	0	0	0	0	0	0	0	0	0	0	0	0	0	0	0	0
CC011/Unc	M	UNC	2021-01-02	3573	C1	11.8571	0	0	0	0	0	0	0	0	0	0	0	0	0	0	0	0	0	0	0	0	0	0	0	0	0	0	0	0	0	0	0	0	0	0	0	0	0	0	0	0	0	0	0
CC011/Unc	M	UNC	2021-01-02	3574	C1	11.8571	0	0	0	0	0	0	0	0	0	0	0	0	0	0	0	0	0	0	0	0	0	0	0	0	0	0	0	0	0	0	0	0	0	0	0	0	0	0	0	0	0	0	0
CC018/Unc	F	UNC	2021-07-24	3827	C3	11.7143	0	0	0	0	0	0	0	0	0	0	2	2	2	0	0	0	0	0	0	0	0	0	0	0	0	0	0	0	0	0	0	0	0	0	0	0	0	0	0	0	0	0	0
CC018/Unc	F	UNC	2021-01-09	3348	C1	10.8571	0	0	0	0	0	0	0	0	0	0	0	0	0	0	0	0	0	0	0	0	0	0	0	0	0	0	0	0	0	0	0	0	0	0	0	0	0	0	0	0	0	0	0
CC018/Unc	F	UNC	2021-01-09	3349	C1	10.8571	0	0	0	0	0	0	0	0	0	0	0	0	0	0	0	0	0	0	0	0	0	0	0	0	0	0	0	0	0	0	0	0	0	0	0	0	0	0	0	0	0	0	0
CC018/Unc	F	UNC	2021-01-09	3350	C1	10.8571	0	0	0	0	0	0	0	0	0	0	1	1	1	1	1	1	1	0	0	0	0	0	0	0	1	2	1	1	1	1	1	1	1	1	1	2	1	1	1	1	2	2	2
CC018/Unc	M	UNC	2021-01-09	3351	C1	10.8571	0	0	0	0	0	0	0	0	0	2	3	3	3	3	3	2	2	2	2	2	2	2	2	2	2	3	3	3	3	2	2	2	2	3	3	3	3	3	3	3	2	2	2
CC018/Unc	M	UNC	2021-01-09	3352	C1	10.8571	0	0	0	0	0	0	0	2	3	3	4	4	3	2	2	0	1	1	0	0	0	0	0	0	0	0	0	0	0	0	0	0	0	0	0	0	0	0	0	0	0	0	0
CC018/Unc	M	UNC	2021-01-09	3353	C1	10.8571	0	0	0	0	0	0	0	2	2	3	2	2	2	2	2	0	1	1	1	0	0	2	1	0	1	1	0	0	0	0	0	0	0	0	0	0	0	0	0	1	0	0	1
CC018/Unc	M	UNC	2021-01-09	3354	C1	10.8571	0	0	0	0	0	0	0	0	1	3	3	3	3	2	1	2	2	2	2	2	2	2	1	1	2	3	4	3	3	3	2	2	2	3	4	5	5	5	5	5	5	5	5
CC018/Unc	M	UNC	2021-01-09	3355	C1	10.8571	0	0	0	0	0	0	0	0	0	0	0	0	0	1	0	0	0	0	0	0	0	0	0	0	0	0	0	0	0	0	0	0	0	0	0	0	0	0	0	0	0	0	0
CC020/GeniUncJ	F	Jax	2022-07-12	5137	C4	13	0	0	0	0	0	0	0	0	0	0	0	0	0	0	0	0	0	0	0	0	0	0	0	0	0	0	0	0	0	0	0	0	0	0	0	0	0	0	0	0	0	0	0
CC020/GeniUncJ	F	Jax	2022-07-12	5138	C4	13	0	0	0	0	0	0	0	0	0	0	0	0	0	0	0	0	0	0	0	0	0	0	0	0	0	0	0	0	0	0	0	0	0	0	0	0	0	0	0	0	0	0	0
CC020/GeniUncJ	F	Jax	2022-07-12	5139	C4	13	0	0	0	0	0	0	4	4	1	0	0	0	0	0	0	0	0	0	0	0	0	0	0	0	0	0	0	0	0	0	0	0	0	0	0	0	0	0	0	0	0	0	0
CC020/GeniUncJ	F	Jax	2022-08-09	5140	C4	9	0	0	0	0	0	0	0	0	0	0	0	0	0	0	0	0	0	0	0	0	0	0	0	0	0	0	0	0	0	0	0	0	0	0	0	0	0	0	0	0	0	0	0
CC020/GeniUncJ	F	Jax	2022-08-09	5141	C4	9	0	0	0	0	0	0	0	0	0	0	0	0	0	0	0	0	0	0	0	0	0	0	0	0	0	0	0	0	0	0	0	0	0	0	0	0	0	0	0	0	0	0	0
CC020/GeniUncJ	M	Jax	2022-07-12	5142	C4	13	0	0	0	0	0	0	0	0	1	1	1	0	0	0	0	0	0	0	0	0	0	0	0	0	0	0	0	0	0	0	0	0	0	0	0	0	0	0	0	0	0	0	0
CC020/GeniUncJ	M	Jax	2022-07-12	5143	C4	13	0	0	0	0	0	0	0	0	0	0	0	0	0	0	0	0	0	0	0	0	0	0	0	0	0	0	0	0	0	0	0	0	0	0	0	0	0	0	0	0	0	0	0
CC020/GeniUncJ	M	Jax	2022-07-12	5144	C4	13	0	0	0	0	0	0	0	0	0	0	0	0	0	0	0	0	0	0	0	0	0	0	0	0	0	0	0	0	0	0	0	0	0	0	0	0	0	0	0	0	0	0	0
CC020/GeniUncJ	M	Jax	2022-08-09	5145	C4	9	0	0	0	0	0	0	0	0	0	0	2	2	2	1	0	0	0	0	0	0	0	0	0	0	0	0	0	0	0	0	0	0	0	0	0	0	0	0	0	0	0	0	0
CC020/GeniUncJ	M	Jax	2022-08-16	5146	C4	8	0	0	0	0	0	2	2	0	0	0	0	0	0	0	0	0	0	0	0	0	0	0	0	0	0	0	0	0	0	0	0	0	0	0	0	0	0	0	0	0	0	0	0
CC023/GeniUnc	F	UNC	2021-03-28	3801	C2	11.4286	0	0	0	0	0	0	0	0	0	0	0	0	0	0	1	0	0	0	0	0	0	0	0	0	0	0	0	0	0	0	0	0	0	0	0	0	0	0	0	0	0	0	0
CC023/GeniUnc	F	UNC	2021-03-28	3802	C2	11.4286	0	0	0	0	0	0	0	0	0	0	0	0	0	0	1	0	0	0	0	0	0	0	0	0	0	0	0	0	0	0	0	0	0	0	0	0	0	0	0	0	0	0	0
CC023/GeniUnc	F	UNC	2021-04-07	3803	C2	10	0	0	0	0	0	0	0	0	0	0	0	0	0	0	1	0	0	0	0	0	0	0	0	0	0	0	0	0	1	2	2	2	2	2	2	2	2	2	2	2	2	2	2
CC023/GeniUnc	F	UNC	2021-04-11	3804	C2	9.42857	0	0	0	0	0	0	0	0	0	0	0	0	2	2	2	2	2	2	0	0	0	0	0	0	0	0	0	0	0	0	0	0	2	2	2	2	2	2	2	2	1	0	0
CC023/GeniUnc	F	UNC	2021-04-11	3805	C2	9.42857	0	0	0	0	0	0	0	0	0	0	0	0	2	2	2	2	3	2	2	2	2	2	2	2	2	2	1	1	1	2	2	2	2	2	2	2	2	2	2	2	2	2	2
CC023/GeniUnc	M	UNC	2021-04-11	3806	C2	9.42857	0	0	0	0	0	0	0	0	0	0	0	0	0	2	2	2	2	2	0	0	0	0	0	0	0	0	0	0	0	0	0	0	0	0	0	0	0	0	0	0	0	0	0
CC023/GeniUnc	M	UNC	2021-04-11	3807	C2	9.42857	0	0	0	0	0	0	0	0	0	0	0	1	2	2	2	2	2	2	2	0	1	0	1	1	0	0	0	0	0	1	0	0	0	0	0	0	0	0	0	0	0	0	0
CC023/GeniUnc	M	UNC	2021-01-08	3442	C1	11	0	0	0	0	0	0	0	0	1	2	3	3	2	1	1	1	1	2	1	1	2	2	1	1	2	2	2	1	1	0	0	0	0	2	1	2	1	2	1	1	1	1	1
CC023/GeniUnc	M	UNC	2021-01-08	3443	C1	11	0	0	0	0	0	0	0	0	0	0	0	0	0	0	0	0	0	0	0	0	0	0	0	0	0	0	0	0	0	0	0	0	0	0	0	0	0	0	0	0	0	0	0
CC023/GeniUnc	M	UNC	2021-01-08	3444	C1	11	0	0	0	0	0	0	0	0	0	0	0	0	1	1	1	2	2	1	0	0	0	0	0	0	0	0	0	0	0	0	0	0	0	0	0	0	0	0	0	0	0	0	0
CC028/GeniUnc	F	UNC	2021-07-24	3829	C3	11.7143	0	0	0	0	0	0	4	4	4	4	3	3	2.5	3	3	4	4	4	3	4	4	3	3	3	3	3	3	3	3	3	3	3	3	3	3	3	3	3	3	3	3	2.5	2.5
CC028/GeniUnc	F	UNC	2021-07-24	3830	C3	11.7143	0	0	0	0	1	2	3	4	3	3	3	3	3	3	3	4	4	4	4	3	3	3	3	3	3	3	3	3	3	3	3	3	4	3	3	4	4	4	4	4	4	4	3
CC028/GeniUnc	F	UNC	2021-01-02	3356	C1	11.8571	0	0	0	0	0	0	0	0	0	0	0	0	0	0	0	0	0	0	0	0	0	0	0	0	0	0	0	0	0	0	0	0	0	0	0	0	0	0	0	0	0	0	0
CC028/GeniUnc	F	UNC	2021-01-02	3357	C1	11.8571	0	0	0	0	0	0	0	2	3	4	4	5	4	5	5	5	5	5	5	5	5	5	5	5	5	5	5	5	5	5	5	5	5	5	5	5	5	5	5	5	5	5	5
CC028/GeniUnc	F	UNC	2021-01-02	3358	C1	11.8571	0	0	0	0	0	0	0	0	0	2	3	3	3	2	2	2	1	2	2	3	3	3	3	3	4	4	5	5	5	5	5	5	5	5	5	5	5	5	5	5	5	5	5
CC028/GeniUnc	M	UNC	2021-01-02	3459	C1	11.8571	1	1	3	0	2	3	4	3	4	2	2	2	3	3	4	4	4	4	4	3	3	3	4	4	5	5	5	5	5	5	5	5	5	5	5	5	5	5	5	5	5	5	5
CC028/GeniUnc	M	UNC	2021-01-03	3460	C1	11.7143	2	2	1	0	0	2	2	2	2	2	2	2	2	1	3	3	4	4	4	3	5	5	5	5	5	5	5	5	5	5	5	5	5	5	5	5	5	5	5	5	5	5	5
CC028/GeniUnc	M	UNC	2021-01-03	3461	C1	11.7143	2	2	2	0	0	5	5	5	5	5	5	5	5	5	5	5	5	5	5	5	5	5	5	5	5	5	5	5	5	5	5	5	5	5	5	5	5	5	5	5	5	5	5
CC028/GeniUnc	M	UNC	2021-01-03	3462	C1	11.7143	0	0	0	1	2	3	3	3	4	3	4	5	4	4	5	4	4	4	4	4	4	4	4	4	4	4	4	4	4	4	4	4	4	4	5	5	5	5	5	5	5	5	5
CC028/GeniUnc	M	UNC	2021-01-03	3463	C1	11.7143	0	1	1	0	0	0	2	2	3	2	2	1	1	2	2	5	5	5	5	5	5	5	5	5	5	5	5	5	5	5	5	5	5	5	5	5	5	5	5	5	5	5	5
CC030/GeniUnc	F	UNC	2021-01-09	3445	C1	10.8571	0	0	0	0	0	0	0	3	4	4	4	4	2	2	1	2	1	1	2	1	2	2	2	2	1	1	2	2	2	2	2	2	2	2	2	2	2	2	2	2	2	2	2
CC030/GeniUnc	F	UNC	2021-01-10	3446	C1	10.7143	0	0	0	0	0	0	0	0	1	4	4	5	4	4	3	2	2	2	2	2	2	2	2	1	1	2	2	2	2	2	2	2	2	2	2	2	2	2	2	2	2	2	2
CC030/GeniUnc	F	UNC	2021-01-11	3447	C1	10.5714	0	0	0	0	0	0	0	0	0	1	2	3	4	3	2	2	2	1	2	2	2	2	2	2	2	2	2	2	2	2	2	2	2	2	2	2	2	2	2	2	2	2	2
CC030/GeniUnc	F	UNC	2021-01-11	3448	C1	10.5714	0	0	0	0	0	0	0	0	0	2	3	4	4	4	4	4	4	3	2	2	2	2	2	2	2	2	2	2	2	3	4	4	4	4	4	3	4	4	4	3	3	4	3
CC030/GeniUnc	F	UNC	2021-01-11	3449	C1	10.5714	0	0	0	0	0	0	1	3	4	2	2	2	3	3	2	2	2	2	2	1	1	2	3	3	3	3	4	4	4	4	4	4	4	4	4	4	4	4	4	4	4	4	4
CC030/GeniUnc	M	UNC	2021-01-14	3450	C1	10.1429	0	0	0	0	0	0	1	3	4	4	2	2	2	2	2	2	5	5	5	5	5	5	5	5	5	5	5	5	5	5	5	5	5	5	5	5	5	5	5	5	5	5	5
CC030/GeniUnc	M	UNC	2021-01-14	3451	C1	10.1429	0	0	0	0	0	0	0	0	0	2	1	1	1	1	1	1	1	1	1	1	2	1	1	1	1	1	1	2	1	1	1	1	1	2	2	1	1	1	1	1	1	2	2
CC030/GeniUnc	M	UNC	2021-03-28	3735	C2	11.4286	0	0	0	0	0	0	0	0	2	3	3	3	2	2	2	2	2	2	2	2	2	2	2	3	2	2	2	2	2	2	2	2	2	2	2.5	3	3	3.5	3	3	3	2.5	2.5
CC030/GeniUnc	M	UNC	2021-03-28	3736	C2	11.4286	0	0	0	0	0	0	0	0	0	0	0	0	2	2	4	3	3	2	3	2	2	2	2	2	2	2	2	2	2	2	2	2	2	2	2	2	2	2	2	2	2	2	2
CC030/GeniUnc	M	UNC	2021-03-28	3737	C2	11.4286	0	0	0	0	0	0	0	0	2	2	2	2	2	1	2	1	1	1	2	2	2	3	2.5	2.5	2	2	2	2	2	2	2	2	2	2	2	2	2	1	2	2	2	1	1
CC031/GeniUnc	F	UNC	2021-07-24	3860	C3	11.7143	0	0	0	0	0	0	0	0	2	2	2	2	0	0	0	0	0	0	0	0	0	0	0	0	0	0	0	0	0	0	0	0	0	0	0	0	0	0	0	0	0	0	0
CC031/GeniUnc	F	UNC	2021-07-29	3861	C3	11	0	0	0	0	0	0	0	0	0	0	0	0	0	0	0	2	2	2	2	1	0	0	0	0	0	0	0	0	0	0	0	0	0	0	0	0	0	0	0	0	0	0	0
CC031/GeniUnc	F	UNC	2021-07-29	3862	C3	11	0	0	0	0	0	0	0	0	0	2	3	3	4	4	3	2	2	2	2	2	2	2	2	2	2	2	2	2	2	2	2	2	2	1	2	2	2	2	2	2	2	2	2
CC031/GeniUnc	F	UNC	2021-07-29	3863	C3	11	0	0	0	0	0	0	0	0	0	0	0	2	2	2	2	2	2	2	2	2	0	0	0	0	0	0	0	0	0	0	0	0	0	0	0	0	0	0	0	0	0	0	0
CC031/GeniUnc	F	UNC	2021-07-29	3864	C3	11	0	0	0	0	0	0	0	0	0	0	4	4	4	3	2	2	2	2	2	2	2	2	2	2	2	1	2	1	0	0	1	1	2	2	2	2	2	2	2	2	2	2	2
CC031/GeniUnc	M	UNC	2021-07-29	3865	C3	11	0	0	0	0	0	0	0	0	2	0	0	0	0	2	0	0	0	0	0	0	0	0	0	0	0	0	0	0	0	0	0	0	0	0	0	0	0	0	0	0	0	0	0
CC031/GeniUnc	M	UNC	2021-07-29	3866	C3	11	0	0	0	0	0	0	0	0	0	2	2	2	2	0	0	0	0	0	0	0	0	0	0	0	0	0	0	0	0	0	0	0	0	0	0	0	0	0	0	0	0	0	0
CC031/GeniUnc	M	UNC	2021-07-29	3867	C3	11	0	0	0	0	0	0	0	0	0	0	0	0	0	0	0	0	0	4	2	2	2	2	2	2	2	2	2	2	2	1	0	0	0	0	0	0	2	1	0	0	0	0	2
CC031/GeniUnc	M	UNC	2021-07-29	3868	C3	11	0	0	0	0	0	0	0	0	0	0	0	0	0	0	0	0	0	0	0	0	0	0	0	0	0	0	0	0	0	0	0	0	0	0	0	0	0	0	0	0	0	0	0
CC032/GeniUnc	F	UNC	2021-03-28	3738	C2	11.4286	0	0	0	0	0	0	0	0	0	0	0	0	0	2	2	1	1	0	0	0	0	0	0	0	0	0	0	0	0	0	0	0	0	0	0	0	0	0	0	0	0	0	0
CC032/GeniUnc	F	UNC	2021-04-05	3739	C2	10.2857	0	0	0	0	0	0	0	2	4	4	4	4	4	4	2	2	2	2	2	2	2	2	2	2	1	2	2	2	2	2	2	2	1	2	2	2	2	2	0	0	0	0	0
CC032/GeniUnc	F	UNC	2021-04-05	3740	C2	10.2857	0	0	0	0	0	0	0	0	0	0	0	0	0	0	0	0	0	0	0	0	0	0	0	0	0	0	0	0	0	0	0	0	0	3	3	3	0	0	0	0	0	0	0
CC032/GeniUnc	F	UNC	2021-01-05	3452	C1	11.4286	0	0	0	0	0	0	0	0	0	0	0	1	1	0	0	0	0	0	0	0	0	0	0	0	0	0	0	0	0	0	0	0	0	0	0	0	0	0	0	0	0	0	0
CC032/GeniUnc	F	UNC	2021-01-10	3453	C1	10.7143	0	0	0	0	0	0	1	1	1	0	0	0	0	0	0	0	0	0	0	0	0	0	0	0	0	0	0	0	0	0	0	0	0	0	0	0	0	0	0	0	0	0	0
CC032/GeniUnc	M	UNC	2021-01-04	3454	C1	11.5714	0	0	0	0	0	0	0	0	0	0	0	0	0	0	0	0	0	0	2	2	3	2	0	0	0	0	0	0	0	0	0	0	0	0	0	0	0	0	0	0	0	0	0
CC032/GeniUnc	M	UNC	2021-01-04	3455	C1	11.5714	0	0	0	0	0	0	0	0	0	0	0	0	0	0	2	2	2	2	1	1	0	0	0	0	0	0	0	0	0	0	0	0	0	0	0	0	0	0	0	0	0	0	0
CC032/GeniUnc	M	UNC	2021-01-04	3456	C1	11.5714	0	0	0	0	0	0	0	0	0	0	0	0	0	0	0	0	0	0	0	0	0	0	0	0	0	0	0	0	0	0	0	0	0	0	0	0	0	0	0	0	0	0	0
CC032/GeniUnc	M	UNC	2021-01-04	3457	C1	11.5714	3	3	3	3	3	3	4	3	3	3	3	2	2	2	3	3	3	3	3	3	3	3	3	3	3	3	3	2	3	3	3	3	3	3	3	3	3	3	3	3	3	3	3
CC032/GeniUnc	M	UNC	2021-01-04	3458	C1	11.5714	0	0	0	0	0	0	0	0	0	0	0	0	0	0	0	0	0	0	0	0	0	0	0	0	0	0	0	0	0	0	0	0	0	0	0	1	2	2	2	2	2	2	2
CC036/Unc	F	UNC	2021-07-15	3831	C3	13	0	0	0	0	0	0	0	0	0	0	0	0	0	0	0	0	0	0	0	0	0	0	0	0	0	0	0	0	0	0	0	0	0	0	0	0	0	0	0	0	0	0	0
CC036/Unc	F	UNC	2021-07-15	3832	C3	13	0	0	0	0	0	0	0	0	0	0	0	0	0	0	0	0	0	3	3	3	3	3	3	3	2	3	3	2	0	0	0	0	0	0	0	0	0	0	0	0	0	0	0
CC036/Unc	F	UNC	2020-12-22	3505	C1	13.4286	0	0	0	0	0	0	0	0	0	0	0	0	0	0	2	3	1	0	0	0	0	0	0	0	0	0	0	0	0	0	0	0	1	2	3	3	4	3	3	3	3	3	3
CC036/Unc	F	UNC	2020-12-27	3506	C1	12.7143	0	0	0	0	0	0	0	0	0	0	0	0	0	0	0	0	0	0	0	0	0	0	0	0	0	0	0	0	0	0	0	0	2	1	1	0	1	0	0	0	0	0	0
CC036/Unc	F	UNC	2020-12-27	3507	C1	12.7143	0	0	0	0	0	0	0	0	0	0	0	1	2	1	0	0	0	0	0	0	0	0	0	0	0	0	0	0	0	0	0	0	0	0	0	0	0	0	0	0	0	0	0
CC036/Unc	F	UNC	2020-12-27	3508	C1	12.7143	0	0	0	0	0	0	0	0	0	0	0	0	0	0	0	0	0	0	2	2	3	3	3	3	2.5	2.5	2.5	2	2	2	2.5	2	2	2	2	2	1	2	2	1	1	1	2
CC036/Unc	M	UNC	2020-12-22	3510	C1	13.4286	0	0	0	0	0	0	0	0	0	0	0	0	0	0	0	0	0	0	0	0	0	0	0	0	0	0	0	0	0	0	0	0	0	0	0	0	0	0	0	0	0	0	0
CC036/Unc	M	UNC	2020-12-27	3511	C1	12.7143	0	0	0	0	0	1	1	2	2	2	1	1	1	0	1	1	1	1	1	1	1	1	1	1	1	1	1	0	0	0	0	0	0	1	1	1	0	0	0	0	0	0	0
CC036/Unc	M	UNC	2020-12-27	3512	C1	12.7143	0	0	0	0	0	0	0	1	1	2	3	1	0	0	0	0	0	0	0	0	0	0	0	1	0	0	0	0	0	0	0	0	0	0	0	0	0	0	0	0	0	0	0
CC036/Unc	M	UNC	2020-12-27	3513	C1	12.7143	0	0	0	0	0	0	0	0	0	0	0	0	0	0	0	0	0	0	0	0	0	0	0	0	0	0	0	0	0	0	0	0	0	0	0	0	0	0	0	0	0	0	0
CC037/TauUnc	F	UNC	2021-01-03	3464	C1	11.7143	0	0	0	0	0	5	3	2	2	2	1	0	0	0	0	0	0	2	2	2	2	2	3	3	3	3	3	3	3	3	4	4	4	4	4	4	4	4	3	4	3	4	3
CC037/TauUnc	F	UNC	2021-01-03	3465	C1	11.7143	2	3	2	0	0	0	0	1	1	2	1	1	1	0	0	0	0	1	2	2	2	2	2	2	4	3	3	4	3	3	3	3	4	4	4	4	4	3	3	3	3	4	3
CC037/TauUnc	F	UNC	2021-01-03	3466	C1	11.7143	0	0	0	0	0	0	0	0	0	0	0	0	0	0	0	0	0	0	0	0	0	0	0	0	0	0	0	1	0	0	0	0	0	0	0	0	0	0	0	0	0	0	0
CC037/TauUnc	F	UNC	2021-01-03	3467	C1	11.7143	0	0	2	0	0	0	0	0	1	2	2	2	2	2	0	0	0	0	0	0	0	1	0	0	0	0	0	0	0	0	0	0	0	0	0	0	0	0	0	0	0	0	0
CC037/TauUnc	F	UNC	2021-01-03	3468	C1	11.7143	0	0	0	0	0	0	0	2	2	2	3	3	3	2	4	4	4	3	3	3	4	3	3	3	3	3	3	4	3	3	3	3	3	3	3	3	3	3	3	2	2	2	3
CC037/TauUnc	M	UNC	2021-01-03	3469	C1	11.7143	0	0	0	0	0	0	0	0	0	1	2	2	3	2	2	2	1	1	0	0	0	0	0	0	0	0	0	0	0	0	0	0	0	0	0	2	3	0	0	0	0	0	0
CC037/TauUnc	M	UNC	2021-01-03	3470	C1	11.7143	0	0	0	0	0	0	0	1	2	2	3	4	3	2	1.5	1	1	2	2	2	3	3	3	3	5	4	5	5	5	5	5	5	5	5	5	5	5	5	5	5	5	5	5
CC037/TauUnc	M	UNC	2021-01-03	3471	C1	11.7143	0	0	0	0	0	3	0	3	3	3	3	3	3	2	2	2	2	2	2	3	3	3	3	3	3	2	3	3	3	3	3	4	4	4	4	4	4	3	4	3	3	4	4
CC037/TauUnc	M	UNC	2021-01-03	3472	C1	11.7143	0	0	0	0	0	0	0	1	1	2	3	2	2	2	2	2	2	0	0	0	0	0	0	0	0	0	0	1	0	0	0	0	2	1	2	0	0	0	0	0	0	0	0
CC037/TauUnc	M	UNC	2021-01-03	3473	C1	11.7143	3	2	2	1	1	1	1	2	2	2	2	2	2	2	2	2	3	3	3	3	3	2	3	3	2	2	1	3	3	4	4	4	4	4	4	4	4	4	3	4	3	3	3
CC038/GeniUnc	F	UNC	2021-07-11	3870	C3	13.5714	0	0	0	0	0	0	0	0	0	0	0	0	0	0	0	0	0	0	0	0	0	0	0	0	0	0	0	0	0	0	0	0	0	0	0	0	0	0	0	0	0	0	0
CC038/GeniUnc	F	UNC	2021-07-11	3871	C3	13.5714	0	0	0	0	0	0	0	0	0	0	0	0	0	0	0	0	0	0	0	0	0	0	0	0	0	0	0	0	0	0	0	0	0	0	0	0	0	0	0	0	0	0	0
CC038/GeniUnc	F	UNC	2021-07-14	3872	C3	13.1429	0	0	0	0	0	0	0	0	0	0	0	0	0	0	0	0	0	0	0	0	0	0	0	0	0	0	0	0	0	0	0	0	0	0	0	0	0	0	0	0	0	0	0
CC038/GeniUnc	F	UNC	2021-07-20	3873	C3	12.2857	0	0	0	0	0	0	0	0	0	0	0	0	0	0	0	0	0	0	0	0	0	0	0	0	0	0	0	0	0	0	0	0	0	0	0	0	0	0	0	0	0	0	0
CC038/GeniUnc	F	UNC	2021-07-25	3874	C3	11.5714	0	0	0	0	0	0	0	0	0	0	0	0	0	0	0	0	0	0	0	0	0	0	0	0	0	0	0	0	0	0	0	0	0	0	0	0	0	0	0	0	0	0	0
CC038/GeniUnc	M	UNC	2021-07-13	3875	C3	13.2857	0	0	0	0	0	0	0	0	0	0	0	0	0	0	0	0	0	0	0	0	0	0	0	0	0	0	0	0	0	0	0	0	0	0	0	0	0	0	0	0	0	0	0
CC038/GeniUnc	M	UNC	2021-07-13	3876	C3	13.2857	0	0	0	0	0	0	0	0	0	0	0	0	0	0	0	0	0	0	0	0	0	0	0	0	0	0	0	0	0	0	0	0	0	0	0	0	0	0	0	0	0	0	0
CC038/GeniUnc	M	UNC	2021-07-13	3877	C3	13.2857	0	0	0	0	0	0	0	0	0	0	3	3	3	3	3	3	3	3	3	3	3	3	2	2	3	3	3	2.5	2.5	3.5	2.5	2.5	2.5	2.5	3	4	4	4.5	4	4	4.5	4	4
CC038/GeniUnc	M	UNC	2021-07-13	3878	C3	13.2857	0	0	0	0	0	0	0	0	0	0	0	0	0	0	0	0	0	0	2	2	2	2	2	2	2	2	2	0	0	0	0	0	0	0	0	0	0	2	2	2	0	0	0
CC038/GeniUnc	M	UNC	2021-07-13	3879	C3	13.2857	0	0	0	0	0	0	0	0	0	0	0	0	0	0	4	4	4	4	3	4	3	3	3	3	3	3	3	4	4	3	3	4	4	4	4	4	3	3	3	3	3	3	3
CC040/TauUnc	F	UNC	2021-01-08	3575	C1	11	0	0	0	0	0	0	0	0	0	0	0	0	0	0	0	0	0	0	0	0	0	0	0	0	0	0	0	0	0	0	0	0	0	0	0	0	0	0	0	0	0	0	0
CC040/TauUnc	F	UNC	2021-01-08	3576	C1	11	0	0	0	0	0	0	0	0	0	0	0	0	0	0	0	0	0	0	0	0	0	0	0	0	0	0	0	0	0	0	0	0	0	0	0	0	0	0	0	0	0	0	0
CC040/TauUnc	F	UNC	2021-01-09	3577	C1	10.8571	0	0	0	0	0	0	0	0	0	0	0	0	0	0	0	0	0	0	0	0	0	0	0	0	0	0	0	0	0	0	0	0	0	0	0	0	0	0	0	0	0	0	0
CC040/TauUnc	F	UNC	2021-01-09	3578	C1	10.8571	0	0	0	0	0	0	0	0	0	0	0	0	0	0	0	0	0	0	0	0	0	0	0	0	0	0	0	0	0	0	0	0	0	0	0	0	0	0	0	1	2	2	3
CC040/TauUnc	F	UNC	2021-01-09	3579	C1	10.8571	0	0	0	0	0	0	0	0	0	0	0	0	0	0	0	0	0	0	0	0	0	0	0	0	0	0	0	0	0	0	0	0	0	0	0	0	0	0	0	0	0	1	2
CC040/TauUnc	M	UNC	2021-01-08	3580	C1	11	0	0	0	0	0	0	0	0	0	0	0	0	0	0	0	0	0	0	0	0	0	0	0	0	0	0	0	0	0	0	0	0	0	0	0	0	0	0	0	0	0	0	0
CC040/TauUnc	M	UNC	2021-01-08	3581	C1	11	0	0	0	0	0	0	0	0	0	0	0	0	0	0	0	0	0	0	0	0	0	0	0	0	0	0	0	0	0	0	0	0	0	0	0	0	0	0	0	0	0	0	0
CC040/TauUnc	M	UNC	2021-01-08	3582	C1	11	0	0	0	0	0	0	0	0	0	0	0	0	0	0	0	0	0	0	0	0	0	0	0	0	0	1	0	0	0	0	0	0	0	0	0	0	0	0	0	0	0	0	0
CC040/TauUnc	M	UNC	2021-01-08	3584	C1	11	0	0	0	0	0	0	0	0	0	0	0	0	0	0	0	0	0	0	0	0	0	0	0	1	2	2	3	4.5	4	4.5	4.5	4	3.5	3	3	3	3	2	4	4	4	4	4
CC041/TauUnc	F	UNC	2021-01-06	3514	C1	11.2857	0	0	0	0	0	0	0	0	0	0	0	0	1	2	4	4	3	3	3	3	3	3	3	2	2	2	2	3	3	3	3	3	3	3	3	3	3	3	3	3	3	3	3
CC041/TauUnc	F	UNC	2021-01-06	3515	C1	11.2857	0	0	0	0	0	0	0	0	1	3	4	4	4	4	2	2	2	2	2	2	3	2	2	3	2	2	2	2	2	2	2	2	2	2	2	3	4	3	3	3	3	3	3
CC041/TauUnc	F	UNC	2021-01-06	3516	C1	11.2857	0	0	0	0	0	0	0	0	0	0	0	0	0	0	0	0	2	2	2	3	3	3	3	3	3	2	2	2	2	2	2	2	3	3	3	3	3	3	3	2	2	2	2
CC041/TauUnc	F	UNC	2021-01-10	3517	C1	10.7143	0	0	0	0	0	0	0	0	0	0	0	0	0	1	2	2	3	4	4	3	3	2	2	2	2	2	3	3	3	3	3	3	4	3	4	3	4	3	3	3	3	3	3
CC041/TauUnc	F	UNC	2021-01-07	3518	C1	11.1429	0	0	0	0	0	0	0	0	0	0	0	0	0	2	3	3	3	3	3	3	2	2	2	2	2	3	3	3	3	3	2	2	2	3	3	2	2	2	2	2	2	2	3
CC041/TauUnc	M	UNC	2021-01-06	3519	C1	11.2857	0	0	0	0	0	0	0	0	0	3	3	3	3	3	3	4	3	3	2	2	2	2	2	3	3	3	3	3	3	3	2	2	3	3	3	3	3	3	3	3	3	3	3
CC041/TauUnc	M	UNC	2021-01-06	3520	C1	11.2857	0	0	0	0	2	0	0	3	3	0	0	0	0	0	0	0	0	0	0	0	0	0	0	0	0	0	0	0	0	0	0	0	0	0	0	0	0	0	0	0	0	0	0
CC041/TauUnc	M	UNC	2021-01-10	3521	C1	10.7143	0	0	0	0	0	0	0	0	1	3	3	4	4	4	4	4	4	4	3	3	3	3	3	4	3	3	3	3	3	3	3	3	3	3	3	3	3	3	3	3	3	3	3
CC041/TauUnc	M	UNC	2021-01-10	3522	C1	10.7143	0	0	0	0	0	0	0	2	2	3	4	4	3	2	2	1	1	2	2	2	2	2	2	2	2	1	1	1	1	1	1	2	3	3	2	3	2	2	3	2	2	2	2
CC041/TauUnc	M	UNC	2021-01-10	3523	C1	10.7143	0	0	0	0	0	0	0	3	4	5	5	5	5	5	5	5	5	5	5	5	5	5	5	5	5	5	5	5	5	5	5	5	5	5	5	5	5	5	5	5	5	5	5
CC042/GeniUnc	F	UNC	2021-04-02	3741	C2	10.7143	0	0	0	0	0	0	0	0	0	0	0	0	0	0	0	0	0	0	0	0	0	0	0	2	0	0	0	0	0	0	3.5	4	4	3	3	3	3	3	2	2	2	3	3
CC042/GeniUnc	F	UNC	2021-04-02	3742	C2	10.7143	0	0	0	0	0	0	0	0	0	3	4	4	4	4	4	4	4	4	4	4	4	3	3	3	3	3	3	4	5	5	5	5	5	5	5	5	5	5	5	5	5	5	5
CC042/GeniUnc	F	UNC	2021-04-04	3743	C2	10.4286	0	0	0	0	0	0	0	0	0	0	0	3	4	4	3	4	4	4	3	2	2	3	2	3	4	4	5	4	5	5	5	5	5	5	5	5	5	5	5	5	5	5	5
CC042/GeniUnc	F	UNC	2021-04-04	3744	C2	10.4286	0	0	0	0	0	0	0	0	0	0	0	0	0	0	0	0	0	0	0	0	0	0	0	0	0	0	0	0	0	0	0	0	0	0	0	0	0	0	0	0	0	0	0
CC042/GeniUnc	F	UNC	2021-04-08	3745	C2	9.85714	0	0	0	0	0	0	0	0	0	0	0	3	4	4	4	3	4	4	3	5	5	5	5	5	5	5	5	5	5	5	5	5	5	5	5	5	5	5	5	5	5	5	5
CC042/GeniUnc	M	UNC	2020-12-28	3524	C1	12.5714	0	0	0	0	0	0	0	0	0	0	0	0	0	0	0	0	1	2	4	3	3	2	2	2	2	2	2	1	0	0	3	4	5	5	5	5	5	5	5	5	5	5	5
CC042/GeniUnc	M	UNC	2020-12-28	3525	C1	12.5714	0	0	0	0	0	0	0	0	0	0	0	0	0	0	0	0	2	0	0	0	0	0	0	0	0	0	2	3	4	4	4	4	3	4	0	0	0	0	2	3	3	4	4
CC042/GeniUnc	M	UNC	2020-12-28	3526	C1	12.5714	0	0	0	0	0	0	0	0	0	0	0	0	0	0	0	0	0	0	0	0	0	0	0	0	0	0	0	0	0	0	0	0	0	0	0	0	0	0	0	0	0	0	0
CC042/GeniUnc	M	UNC	2020-12-28	3527	C1	12.5714	0	0	0	0	0	0	0	0	0	0	0	0	0	0	0	0	0	0	0	0	0	0	0	0	0	0	0	0	0	0	0	0	0	0	0	0	0	0	3	2	2	3	4
CC042/GeniUnc	M	UNC	2020-12-28	3528	C1	12.5714	0	0	0	0	0	0	0	0	0	0	0	0	0	0	0	0	0	0	0	0	0	0	0	0	0	0	0	0	0	0	0	0	0	0	0	0	0	0	0	0	0	0	0
CC043/GeniUnc	F	UNC	2021-04-05	3746	C2	10.2857	0	0	0	0	0	0	3	3	2	2	0	1	0	2	0	0	0	0	2	2	0	0	2	2	2	3	3	3	2	2	2	2	2	2	2	2	2	2	2	2	2	0	2
CC043/GeniUnc	F	UNC	2021-04-05	3747	C2	10.2857	0	0	0	0	0	0	0	2	3	3	2	2	2	2	2	2	2	2	2	2	3	3	3	2	2	2	2	2	2	2	2	2	2	2	2	2	2	2	2	2	2	2	2
CC043/GeniUnc	F	UNC	2021-04-05	3748	C2	10.2857	0	0	0	0	0	0	3	3	3	2	2	2	2.5	2.5	2.5	2.5	2.5	4	4	3	4	3	4	3	4	3	4	4	4	4	5	5	5	5	4	3	5	5	5	4	5	5	5
CC043/GeniUnc	F	UNC	2021-01-07	3474	C1	11.1429	0	0	0	0	0	0	2	2	3	2	2	2	2	2	2	2	1	1	2	2	3	5	4	4	3	3	3	3	3	3	4	5	5	5	5	3	3	4	4	4	4	5	3
CC043/GeniUnc	F	UNC	2021-01-07	3475	C1	11.1429	0	0	0	0	0	0	2	2	3	3	2	2	2	2	2	2	1	2	3	4	3	5	4	4	2	2	2	2	2	2	2	2	2	3	4	5	5	5	5	5	5	5	5
CC043/GeniUnc	M	UNC	2021-01-11	3476	C1	10.5714	0	0	0	0	0	0	0	2	2	2	0	0	0	0	0	0	0	0	0	0	0	0	0	0	0	0	2	3	3	3	4	4	4	2	3	2	3	2	2	2	2	3	3
CC043/GeniUnc	M	UNC	2021-01-11	3477	C1	10.5714	0	0	0	0	0	0	0	2	2	2	0	0	0	0	0	0	0	0	0	0	0	2	2	3	3	3	3	3	2	2	4	4	4	3	4	3	4	4	4	4	4	4	4
CC043/GeniUnc	M	UNC	2021-04-10	3749	C2	9.57143	0	0	0	0	0	0	0	2	3	3	3	3	3	3	3	2	2	2	2	3	3	3	4	5	4	4	3	3	3	3	3	2	3	3	3	3	3	4	4	4	4	4	3
CC043/GeniUnc	M	UNC	2021-04-10	3750	C2	9.57143	0	0	0	0	0	0	0	2	3	4	3	3	3	4	4	2	2	2	2	2	2	2	2	2	2	2	3	3	4	3	3	3	3	3	3	3	3	3	4	3	4	3	4
CC043/GeniUnc	M	UNC	2021-04-10	3751	C2	9.57143	0	0	0	0	0	0	0	2	2	2	2	2	0	0	0	0	0	0	0	2	2	2	2	2	2	2	3	4	5	3	3	3	4	3	3	4	4	5	4	5	5	4	4
CC044/Unc	F	UNC	2020-12-25	3529	C1	13	0	0	0	0	0	0	0	0	0	0	0	0	0	0	0	0	0	0	0	0	0	0	0	0	0	0	0	0	0	0	0	0	0	0	0	0	0	0	0	0	0	0	0
CC044/Unc	F	UNC	2020-12-30	3530	C1	12.2857	0	0	0	0	0	0	0	0	0	0	0	0	0	0	0	0	0	0	0	0	0	0	0	0	0	0	0	0	0	0	0	0	0	0	0	0	0	0	0	0	0	0	0
CC044/Unc	F	UNC	2020-12-30	3531	C1	12.2857	0	0	0	0	0	0	0	0	0	0	0	0	0	0	0	0	0	0	0	0	0	0	0	0	0	0	0	0	0	0	0	0	0	0	0	0	0	0	0	0	0	0	0
CC044/Unc	F	UNC	2021-01-05	3532	C1	11.4286	0	0	0	0	0	0	0	0	0	0	0	0	0	0	0	0	0	0	0	0	0	0	0	0	0	0	0	0	0	0	0	0	0	0	0	0	0	0	0	0	0	0	0
CC044/Unc	F	UNC	2021-01-05	3533	C1	11.4286	0	0	0	0	0	0	0	1	1	1	0	0	0	0	0	0	0	0	0	0	0	0	0	0	0	0	0	0	0	0	0	0	0	0	0	0	0	0	0	0	0	0	0
CC044/Unc	M	UNC	2021-04-08	3752	C2	9.85714	0	0	0	0	0	0	0	0	0	0	0	0	0	0	0	0	0	0	0	0	0	0	0	0	0	0	0	0	0	0	0	0	0	0	0	0	2	2	2	1	1	1	1
CC044/Unc	M	UNC	2021-04-08	3753	C2	9.85714	0	0	0	0	0	0	0	1	1	0	0	0	0	0	0	0	0	0	0	0	0	0	0	0	0	0	0	0	0	0	0	0	0	0	0	0	0	0	0	0	0	0	0
CC044/Unc	M	UNC	2021-04-08	3754	C2	9.85714	0	0	0	0	0	2	2	2	2	1	1	1	1	1	1	0	0	0	0	0	0	0	0	0	0	0	0	0	0	0	0	0	0	0	0	0	0	0	0	0	0	0	0
CC044/Unc	M	UNC	2021-04-11	3755	C2	9.42857	0	0	0	0	0	0	0	1	1	1	1	1	0	0	0	0	0	0	0	0	0	0	0	0	0	0	0	0	0	0	0	0	0	0	0	0	0	0	0	0	0	0	0
CC044/Unc	M	UNC	2021-04-11	3756	C2	9.42857	0	0	0	0	0	0	0	0	0	0	0	0	0	0	0	0	0	0	0	0	0	0	0	0	0	0	0	0	0	0	0	0	0	0	0	0	0	0	0	0	0	0	0
CC046/Unc	F	UNC	2021-07-29	3850	C3	11	0	0	0	0	0	0	0	0	0	0	2	3	2	0	2	2	0	0	0	0	0	0	2	1	1	2	1	0	0	0	0	0	0	0	0	0	0	0	0	0	0	0	0
CC046/Unc	F	UNC	2021-08-03	3851	C3	10.2857	0	0	0	0	0	0	0	0	2	3	3	3	2	0	0	0	0	0	0	0	0	0	0	0	2	1	0	0	0	0	0	0	0	0	0	0	0	0	0	0	0	0	0
CC046/Unc	F	UNC	2021-08-03	3852	C3	10.2857	0	0	0	0	0	0	0	0	0	0	0	0	3	2	2	0	0	0	0	0	0	0	0	0	0	0	0	0	0	0	0	0	0	0	0	0	0	0	0	0	0	0	0
CC046/Unc	F	UNC	2021-08-05	3853	C3	10	0	0	0	0	0	0	0	0	0	0	0	0	0	0	0	0	0	0	0	0	0	0	0	0	0	0	0	0	0	0	0	0	0	0	0	0	0	0	0	0	0	0	0
CC046/Unc	F	UNC	2021-08-05	3854	C3	10	0	0	0	0	0	0	0	3	2	0	0	0	0	0	0	0	0	0	0	0	0	0	0	0	0	0	0	0	0	0	0	0	0	0	0	0	0	0	0	0	0	0	0
CC046/Unc	M	UNC	2021-07-29	3855	C3	11	0	0	0	0	0	0	0	0	0	3	3	3	3	3	2	3	2	2	2	2	2	2	2	2	2	2	2	0	0	0	2	2	2	2	2	2	2	2	2	2	2	2	2
CC046/Unc	M	UNC	2021-08-01	3856	C3	10.5714	0	0	0	0	0	0	2	3	3	3	3	3	3	2	2	2	2	2	2	2	2	2	2	2	2	2	2	0	2	2	2	2	3	3	3	2	2	3	4	4	5	5	5
CC046/Unc	M	UNC	2021-08-01	3857	C3	10.5714	0	0	0	0	0	0	0	0	0	3	4	4	4	5	5	5	5	5	5	5	5	5	5	5	5	5	5	5	5	5	5	5	5	5	5	5	5	5	5	5	5	5	5
CC046/Unc	M	UNC	2021-08-05	3858	C3	10	0	0	0	0	0	0	2	3	4	4	4	2	2	2	2	2	2	2	2	2	2	2	2	2	2	2	2	2	2	1	0	0	0	0	2	0	2	2	2	2	2	2	2
CC046/Unc	M	UNC	2021-08-05	3859	C3	10	0	0	0	0	0	0	0	0	2	3	3	3	3	3	2	3	2	2	2	2	2	2	3	2	2	2	2	2	2	2	2	2	2	2	2	2	2	2	2	2	2	2	2
CC051/TauUnc	F	UNC	2021-01-05	3478	C1	11.4286	0	0	0	0	0	0	0	0	0	0	0	0	0	0	0	0	0	1	2	2	2	2	1	0	0	0	0	0	0	1	2	3	4	4	2	1	1	1	1	1	1	1	1
CC051/TauUnc	F	UNC	2021-01-06	3479	C1	11.2857	0	0	0	0	0	0	0	0	0	0	0	0	0	0	0	0	0	0	0	0	0	0	0	0	0	0	0	0	0	0	0	0	0	0	0	0	0	0	0	0	0	0	0
CC051/TauUnc	F	UNC	2021-01-06	3480	C1	11.2857	0	0	0	0	0	0	0	0	0	0	0	0	0	0	0	0	0	0	0	0	0	0	0	0	0	0	0	0	0	0	0	0	0	0	0	0	0	0	0	0	0	0	0
CC051/TauUnc	F	UNC	2021-01-06	3481	C1	11.2857	0	0	0	0	0	0	0	0	0	0	0	0	0	0	0	0	0	0	0	0	0	0	0	0	0	0	2	2	1	0	0	0	0	0	0	0	1	2	2	3	3	2	1
CC051/TauUnc	F	UNC	2021-01-06	3482	C1	11.2857	0	0	0	0	0	0	0	0	0	0	0	0	0	0	0	0	0	0	0	1	1	1	0	0	0	0	0	0	0	0	0	0	0	0	0	0	0	0	0	0	0	0	0
CC051/TauUnc	M	UNC	2021-01-04	3483	C1	11.5714	0	0	0	0	0	0	0	3	4	3	2	1	0	0	0	0	0	0	0	1	1	1	0	0	0	0	0	0	0	0	0	0	0	2	2	1	1	1	0	0	0	0	0
CC051/TauUnc	M	UNC	2021-01-04	3484	C1	11.5714	0	0	0	0	0	0	0	0	0	0	0	0	0	0	1	1	1	0	0	0	0	0	0	0	0	0	0	0	0	0	0	0	0	0	0	0	0	2	2	2	2	2	2
CC051/TauUnc	M	UNC	2021-01-04	3485	C1	11.5714	0	0	0	0	0	0	3	2	2	2	1	0	0	0	0	1	3	3	3	3	4	3	3	2	2	2	2	2	3	4	4	4	5	5	5	5	5	5	5	5	5	5	5
CC051/TauUnc	M	UNC	2021-01-04	3486	C1	11.5714	0	0	0	0	0	0	0	3	3	2	1	0	0	0	0	0	0	0	0	0	0	0	0	0	0	0	0	0	0	0	0	0	0	0	0	0	0	0	0	0	0	0	0
CC051/TauUnc	M	UNC	2021-01-04	3487	C1	11.5714	0	0	0	0	0	0	0	2	1	1	0	0	0	0	0	0	2	2.5	2	3	2	3	3	3	4	3	3	3	3	3	3	4	3	2	2	2	1	2	2	2	2	2	2
CC059/TauUnc	F	UNC	2021-01-05	3534	C1	11.4286	0	0	0	0	0	0	0	0	0	0	0	0	0	0	1	1	1	1	0	0	0	0	2	1	1	1	0	0	0	0	0	2	2	2	2	0	0	0	0	0	0	0	0
CC059/TauUnc	F	UNC	2021-01-05	3535	C1	11.4286	0	0	0	0	0	0	0	0	0	0	0	0	0	1	2	2	0	0	0	2	2	2	2	2	2	2	2	1	2	1	1	1	1	1	1	1	1	1	1	1	1	1	0
CC059/TauUnc	F	UNC	2021-01-11	3536	C1	10.5714	0	0	0	0	0	0	0	0	0	0	0	0	0	0	1	1	2	1	1	0	0	0	2	2	2	3	2	2	2	2	2	2	2	2	2	1	0	0	1	0	0	0	0
CC059/TauUnc	F	UNC	2021-01-11	3537	C1	10.5714	0	0	0	0	0	0	0	0	4	3	2	2	3	2	0	0	0	0	2	2	3	3	2	2	1	1	0	0	0	1	3	3	3	3	3	4	4	4	4	5	4	5	4
CC059/TauUnc	F	UNC	2021-01-11	3538	C1	10.5714	0	0	0	0	0	0	0	0	0	0	0	0	0	1	1	1	1	0	0	0	0	0	0	2	2	2	2	1	0	0	0	0	1	0	0	2	3	3	3	3	2	2	2
CC059/TauUnc	M	UNC	2021-01-11	3539	C1	10.5714	0	0	0	0	0	0	0	0	0	0	0	0	0	0	0	0	2	2	2	2	2	2	2	1	1	0	1	1	3	3	3	3	3	4	3	3	3	3	3	3	3	3	3
CC059/TauUnc	M	UNC	2021-01-11	3540	C1	10.5714	0	0	0	0	0	0	0	0	0	0	0	0	0	0	0	0	0	0	0	0	2	2	2	2	2	2	1	1	1	1	2	2	2	3	3	3	3	3	2	2	2	2	2
CC059/TauUnc	M	UNC	2021-01-11	3541	C1	10.5714	0	0	0	0	0	0	0	0	0	1	0	0	0	0	0	0	0	0	0	0	0	0	0	0	0	0	0	0	0	0	0	0	0	0	0	0	0	0	0	0	0	0	0
CC059/TauUnc	M	UNC	2021-01-11	3542	C1	10.5714	0	0	0	0	0	0	0	0	0	2	0	0	0	0	0	0	0	2	2	2	0	0	0	0	0	0	0	0	0	0	0	0	0	0	0	0	0	0	0	0	0	0	0
CC059/TauUnc	M	UNC	2021-01-11	3543	C1	10.5714	0	0	0	0	0	0	0	0	0	0	0	0	0	0	0	0	0	1	2	2	0	0	0	0	0	0	2	2	2	2	2	2	2	2	2	2	2	2	2	2	2	2	2
CC061/GeniUnc	F	UNC	2021-04-03	3757	C2	10.5714	0	0	0	0	0	0	0	0	0	1	2	2	2	2	2	2	2	1	1	0	0	0	0	0	0	0	0	0	0	0	3	3	3	3	0	0	0	0	0	0	0	0	0
CC061/GeniUnc	F	UNC	2021-04-08	3758	C2	9.85714	0	0	0	0	0	0	0	0	0	0	0	0	0	0	0	0	0	0	0	0	0	0	0	0	0	0	0	0	0	0	3	3	3	3	3	3	3	3	3	3	2	3	2
CC061/GeniUnc	F	UNC	2021-01-03	3488	C1	11.7143	0	0	0	0	0	0	0	2	2	3	0	0	0	2	2	2	2	2	2	2	2	2	0	2	1	2	3	3	3	2	2	2	2	2	2	2	2	2	2	2	2	2	2
CC061/GeniUnc	F	UNC	2021-01-03	3489	C1	11.7143	0	0	0	0	0	0	0	0	1	0	3	3	3	1	0	0	0	0	0	0	0	0	0	0	0	0	0	0	0	0	0	0	0	0	0	0	0	0	0	0	0	0	0
CC061/GeniUnc	F	UNC	2021-01-09	3490	C1	10.8571	0	0	0	0	0	1	2	3	3	1	2	2	2	2	2	1	2	1	1	2	2	2	2	2	2	0	2	2	2	2	2	2	2	2	2	2	1	2	2	2	1	0	0
CC061/GeniUnc	M	UNC	2021-01-03	3491	C1	11.7143	0	0	0	0	0	0	0	0	1	2	1	2	2	2	1	1	0	0	0	0	0	0	0	0	0	0	0	0	0	0	0	0	0	0	0	0	0	0	0	0	0	0	0
CC061/GeniUnc	M	UNC	2021-01-03	3492	C1	11.7143	0	0	0	0	0	0	0	0	0	1	0	0	0	0	0	0	0	0	0	0	0	0	0	0	0	0	0	0	0	0	0	0	0	3	3	3	0	0	0	0	0	0	0
CC061/GeniUnc	M	UNC	2021-01-04	3493	C1	11.5714	0	0	0	0	0	1	1	2	2	2	0	0	0	0	0	0	0	0	0	0	0	2	2	2	2	2	2	1	2	2	2	2	2	2	2	2	2	2	1	2	2	1	2
CC061/GeniUnc	M	UNC	2021-01-04	3494	C1	11.5714	0	0	0	0	0	0	0	2	1	0	0	0	0	0	0	0	0	0	0	0	0	0	0	0	0	0	0	0	0	0	0	0	0	0	0	0	0	0	0	0	0	0	0
CC061/GeniUnc	M	UNC	2021-07-29	3833	C3	11	0	0	0	0	0	0	0	0	0	0	0	3	3	2	2.5	2.5	2	2.5	2	2	2	2	3	2	2	3	2	2	2	2	2	2	3	3	2.5	2.5	3.5	3.5	3.5	3.5	3.5	4	3.5
CC061/GeniUnc	M	UNC	2021-07-29	3834	C3	11	0	0	0	0	0	0	0	1	2	2	2	2	2	2.5	2.5	2.5	2	2	2	2	2	2	2.5	2.5	2.5	2.5	2.5	2	2	2	2	2	2.5	3	3.5	3	3.5	3.5	3.5	3.5	3.5	3	2.5
CC068/GeniUnc	F	UNC	2021-03-28	3759	C2	11.4286	0	0	0	0	0	0	0	0	0	0	0	0	0	0	0	0	0	0	0	0	0	0	1	1	2	2	1	0	0	0	0	0	0	0	0	0	0	0	0	0	0	0	0
CC068/GeniUnc	F	UNC	2021-03-28	3760	C2	11.4286	0	0	0	0	0	0	0	0	0	0	0	0	0	0	0	0	0	0	0	0	1	2	2	2	0	0	0	0	0	0	0	0	0	0	0	0	0	0	0	0	0	0	0
CC068/GeniUnc	F	UNC	2021-03-28	3761	C2	11.4286	0	0	0	0	0	0	0	0	0	0	0	0	0	0	0	0	0	0	0	2	2	3	3	1	0	0	0	0	0	0	0	0	0	0	2	2	2	2	0	0	0	0	0
CC068/GeniUnc	F	UNC	2021-03-30	3762	C2	11.1429	0	0	0	0	0	0	0	0	0	0	0	0	0	0	0	0	0	0	0	0	0	0	0	0	0	0	0	0	0	0	0	0	0	0	0	0	0	0	0	0	0	0	0
CC068/GeniUnc	F	UNC	2021-03-30	3763	C2	11.1429	0	0	0	0	0	0	0	0	0	0	0	0	0	0	0	0	0	0	0	0	0	0	0	0	0	0	0	0	0	0	0	0	0	0	0	0	0	0	0	0	0	0	0
CC068/GeniUnc	M	UNC	2021-03-28	3764	C2	11.4286	0	0	0	0	0	0	0	0	2	2	2	2	0	0	0	0	0	0	0	0	0	0	0	0	0	0	0	0	0	0	0	0	0	0	0	0	0	0	0	0	0	0	0
CC068/GeniUnc	M	UNC	2021-01-08	3544	C1	11	0	0	0	0	0	0	1	3	3	2	1	0	0	0	0	0	0	0	0	0	0	0	0	0	0	0	0	0	0	0	0	0	0	0	0	0	0	0	0	0	0	0	0
CC068/GeniUnc	M	UNC	2021-01-08	3545	C1	11	0	0	0	0	0	0	0	2	2	0	0	0	0	0	0	0	0	0	0	0	0	0	0	0	0	0	0	0	0	0	0	0	0	0	0	0	0	0	0	0	0	0	0
CC068/GeniUnc	M	UNC	2021-01-08	3546	C1	11	0	0	0	0	0	0	0	0	0	0	0	0	0	0	0	0	0	0	0	0	1	1	1	0	0	0	0	0	0	0	0	0	0	0	0	0	0	0	0	0	0	0	0
CC072/GeniUnc	F	UNC	2021-07-13	3835	C3	13.2857	0	0	0	0	0	0	0	0	0	0	0	0	0	0	0	0	0	0	3	3	2	3	3	3	3	3	3	3	3	3	3	3	3	3	4	4	4	4	4	4	4	4	4
CC072/GeniUnc	F	UNC	2021-07-13	3836	C3	13.2857	0	0	0	0	0	0	0	0	0	0	0	0	0	0	0	0	0	0	0	0	0	0	0	0	0	0	0	0	0	0	0	0	0	0	0	0	0	0	0	0	0	0	0
CC072/GeniUnc	F	UNC	2021-07-13	3837	C3	13.2857	0	0	0	0	0	0	0	0	0	0	0	0	0	0	0	0	0	0	0	0	0	0	0	0	0	0	0	0	0	0	0	0	0	0	0	0	0	0	0	0	0	0	0
CC072/GeniUnc	F	UNC	2021-07-14	3838	C3	13.1429	0	0	0	0	0	0	0	0	0	0	0	0	0	0	0	0	0	0	0	0	0	0	0	0	0	0	0	0	0	0	0	0	0	2	0	3	3	3	3	3	3	3	2
CC072/GeniUnc	F	UNC	2021-07-14	3839	C3	13.1429	0	0	0	0	0	0	0	0	3	2	0	0	0	0	0	0	0	0	3	3	3	3	3	3	2	3	3	2	0	0	0	0	0	0	0	3	4	4	4	4	4	3	3
CC072/GeniUnc	M	UNC	2021-01-11	3547	C1	10.5714	0	0	0	0	0	0	0	0	0	0	0	0	0	0	0	0	0	0	0	0	0	0	0	0	0	0	0	0	0	0	0	0	0	0	0	0	0	0	0	0	0	0	0
CC072/GeniUnc	M	UNC	2021-01-11	3548	C1	10.5714	0	0	0	0	0	0	0	0	0	0	0	0	0	0	0	0	0	0	0	0	0	0	0	0	0	0	0	0	0	0	0	0	0	0	0	0	0	0	0	0	0	0	0
CC072/GeniUnc	M	UNC	2021-04-01	3765	C2	10.8571	0	0	0	0	0	0	0	0	0	0	0	0	0	0	0	0	0	0	0	0	0	0	0	0	0	0	0	0	0	0	0	0	0	0	0	0	0	0	0	0	0	0	0
CC072/GeniUnc	M	UNC	2021-04-01	3766	C2	10.8571	0	0	0	0	0	0	0	0	0	0	0	0	0	0	0	0	0	0	0	0	0	0	0	0	0	0	0	0	0	0	0	0	0	0	0	0	0	0	0	0	0	0	0
CC072/GeniUnc	M	UNC	2021-04-01	3767	C2	10.8571	0	0	0	0	0	0	0	0	0	0	0	0	0	0	0	0	0	0	0	0	0	0	0	0	0	0	0	0	0	0	0	0	0	0	0	0	0	0	0	0	0	0	0
CC074/Unc	F	UNC	2021-04-12	3768	C2	10.8571	0	0	0	0	0	0	0	0	0	0	0	0	0	0	0	0	0	0	0	0	0	0	0	0	0	0	0	0	1	1	2	2	2	0	0	0	0	0	0	0	0	0	0
CC074/Unc	F	UNC	2021-04-12	3769	C2	9.28571	0	0	0	0	0	0	0	0	0	0	0	0	0	0	0	0	0	0	0	0	0	0	0	0	0	0	0	0	0	0	0	0	0	0	0	0	0	0	0	0	0	0	0
CC074/Unc	F	UNC	2021-04-15	3770	C2	9.28571	0	0	0	0	0	0	0	0	0	0	0	0	2	2	2	2	2	2	2	2	2	2	2	2	2	2	1	2	3	3	3	2	3	2	2	2	2	2	2	2	2	2	2
CC074/Unc	F	UNC	2020-12-31	3495	C1	12.1429	0	0	0	0	0	0	0	0	0	0	0	0	0	0	0	0	0	0	0	0	0	0	0	0	0	0	0	0	2	2	2	2	2	0	0	0	0	0	0	0	0	0	0
CC074/Unc	F	UNC	2021-01-01	3497	C1	12	0	0	0	0	0	0	0	0	0	0	0	0	0	0	0	0	0	0	0	0	0	0	0	0	0	0	0	0	0	0	0	0	0	0	0	0	0	0	0	0	0	0	0
CC074/Unc	M	UNC	2020-12-27	3498	C1	12.7143	0	0	0	0	0	0	0	0	0	0	0	0	0	0	0	0	1	1	2	0	0	0	0	0	0	0	0	0	0	0	0	0	0	0	0	0	0	0	0	0	0	0	0
CC074/Unc	M	UNC	2021-01-01	3499	C1	12	0	0	0	0	0	0	0	2	1	0	0	0	0	0	1	2	1	1	1	1	1	1	0	0	0	0	0	0	0	0	0	1	1	2	2	2	2	2	1	1	1	1	1
CC074/Unc	M	UNC	2021-04-12	3771	C2	8.85714	0	0	0	0	0	0	0	0	0	0	2	2	2	1	0	0	0	0	0	0	0	0	0	0	2	2	2	1	2	2	0	1	0	0	0	0	0	0	0	0	0	0	0
CC074/Unc	M	UNC	2021-04-12	3772	C2	9.28571	0	0	0	0	0	0	0	0	0	0	0	0	0	0	0	0	0	0	0	0	2	2	3	3	2	2	2	2	2	2	2	2	3	3	3	4	4	3	3	3	3	4	3
CC074/Unc	M	UNC	2021-01-01	3500	C1	12	0	0	0	0	0	0	0	2	2	2	2	2	2	1	0	0	0	0	0	0	0	0	2	0	0	0	0	0	0	0	0	0	0	0	0	0	0	0	0	0	0	0	0
CC075/Unc	F	UNC	2020-12-29	3549	C1	12.4286	0	0	0	0	0	0	0	0	0	0	0	0	0	0	0	0	1	0	0	0	0	0	0	0	0	0	0	0	0	0	0	0	0	0	0	0	0	0	0	0	0	0	0
CC075/Unc	F	UNC	2020-12-29	3550	C1	12.4286	0	0	0	0	0	0	0	1	2	3	5	5	5	5	5	5	5	5	5	5	5	5	5	5	5	5	5	5	5	5	5	5	5	5	5	5	5	5	5	5	5	5	5
CC075/Unc	F	UNC	2020-12-29	3551	C1	12.4286	0	0	0	0	0	0	0	0	0	0	0	0	0	0	0	0	0	0	0	0	0	0	0	0	0	0	0	0	0	0	0	0	0	0	0	0	0	0	0	0	0	0	0
CC075/Unc	F	UNC	2020-12-29	3552	C1	12.4286	0	0	0	0	0	0	0	0	0	3	3	3	3	3	3	3	2	2	2	2	2	2	2	2	1	2	1	2	2	2	2	2	2	2	2	2	2	2	3	3	3	4	3
CC075/Unc	F	UNC	2020-12-31	3553	C1	12.1429	0	0	0	0	0	0	0	0	0	0	0	0	0	0	0	0	0	0	0	0	0	0	3	3	3	3	3	4	3	2	2	2	2	3	3.5	4	4	4	4	3	4	4	4
CC075/Unc	M	UNC	2021-04-03	3773	C2	9.28571	0	0	0	0	0	0	0	0	0	0	0	0	0	0	0	0	0	0	0	0	0	0	0	0	0	0	0	0	0	0	0	0	0	0	0	0	0	0	0	0	0	0	0
CC075/Unc	M	UNC	2021-04-03	3774	C2	10.5714	0	0	0	0	0	0	0	0	0	0	0	0	0	0	0	0	2	2	2	0	0	0	0	4	2.5	3	3.5	3.5	3.5	3	2.5	2.5	2.5	3	4	4	3	3	3.5	3	2.5	2	2
CC075/Unc	M	UNC	2021-04-03	3775	C2	10.5714	0	0	0	0	0	0	0	1	3	3	2	2	2	0	0	0	0	0	0	0	0	0	0	2	3	4	4	3	4	3	3	4	3	3	3	3	3	3	4	4	4	4	3
CC075/Unc	M	UNC	2021-04-10	3776	C2	10.5714	0	0	0	0	0	0	0	0	0	4	4	4	4	4	4	2	2	2	2	2	2	2	2	3	3	4	4	4	4	3	3	3	3	2	2	2	2	2	2	2	2	2	3
CC075/Unc	M	UNC	2021-04-10	3777	C2	9.57143	0	0	0	0	0	0	0	0	0	0	0	0	0	0	0	0	0	0	0	0	0	0	0	0	0	0	0	0	0	0	0	0	0	0	0	0	1	1	0	0	0	0	0
CC083/Unc	F	UNC	2021-01-07	3338	C1	11.1429	0	0	0	0	0	0	0	0	0	0	0	0	0	0	0	0	0	0	0	0	0	0	0	0	0	0	0	0	0	0	3	3	3	0	0	0	0	0	0	0	0	0	0
CC083/Unc	F	UNC	2021-01-09	3339	C1	10.8571	0	0	0	0	0	0	0	0	0	0	0	0	0	0	0	0	0	0	0	0	3	3	3	4	4	4	3	3	3	3	2	2	2	2	2	2	2	3	4	4	4	4	4
CC083/Unc	F	UNC	2021-01-09	3340	C1	10.8571	0	0	0	0	0	0	0	0	0	0	0	0	0	0	0	0	0	5	5	5	5	5	5	5	5	5	5	5	5	5	5	5	5	5	5	5	5	5	5	5	5	5	5
CC083/Unc	F	UNC	2021-01-09	3341	C1	10.8571	0	0	0	0	0	0	0	0	0	2	2	2	2	1	0	0	0	0	0	0	0	0	0	0	0	0	0	0	0	0	0	0	1	2	2	2	2	2	2	2	2	2	2
CC083/Unc	F	UNC	2021-01-09	3342	C1	10.8571	0	0	0	0	0	0	0	0	0	3	3	4	5	4	3	3	4	3	4	3	3	3	4	4	4	4	3	3	4	4	4	4	4	4	4	4	4	4	4	4	4	4	4
CC083/Unc	M	UNC	2021-01-03	3343	C1	11.7143	0	0	0	0	0	0	0	0	0	0	0	0	0	0	0	0	1	1	2	2	2	3	2	2	2	2	2	2	2	2	1	1	1	2	2	3	3	3	3	3	3	3	3
CC083/Unc	M	UNC	2021-01-09	3344	C1	10.8571	0	0	0	0	0	0	0	0	1	0	0	0	0	0	0	0	0	0	0	0	0	0	0	0	0	0	5	4	5	4	5	4	5	4	4	5	4	3	3	3	3	3	3
CC083/Unc	M	UNC	2021-01-09	3345	C1	10.8571	0	0	0	0	0	0	0	0	0	0	0	0	0	0	0	0	0	0	0	0	0	0	0	0	0	0	0	0	0	0	0	0	0	0	0	0	0	0	2	2	2	2	2
CC083/Unc	M	UNC	2021-01-09	3346	C1	10.8571	0	0	0	0	0	0	0	0	0	2	2	2	1	0	0	0	0	0	0	0	0	0	0	0	0	0	0	0	2	2	3	3	2	2	2	2	2	2	2	2	2	2	2
CC083/Unc	M	UNC	2021-01-09	3347	C1	10.8571	0	0	0	0	0	0	0	0	0	0	0	0	0	0	0	0	0	0	0	5	4	4	4	4	4	4	4	4	4	3	3	3	4	3	3	3	3	3	3	3	3	3	3
CC084/TauUnc	F	UNC	2021-07-22	3840	C3	12	0	0	0	0	0	0	0	2.5	2	2	2	2	2	0	0	3	2	0	2	2	4	2	4	3	2	2	2	2	2	2	2	2	2	2	2	2	2	2	2	2	2	2	2
CC084/TauUnc	F	UNC	2021-07-22	3841	C3	12	0	0	0	0	0	0	0	0	2.5	2.5	3	3	3	3	3	3	3	2.5	2	2	2	3	2.5	3	3	3	3	3	3	4	3.5	3.5	3	3	3	2.5	2.5	2.5	2.5	2.5	2.5	3	3
CC084/TauUnc	F	UNC	2021-07-23	3842	C3	11.8571	0	0	0	0	0	0	3	2.5	2.5	3	3	3	3	3	3	4	3	3	3	5	4	4	2.5	3	3	2.5	3	3	2.5	3	3	3	3	3	2.5	2.5	2.5	2.5	3	3.5	4	4	3
CC084/TauUnc	F	UNC	2021-07-30	3843	C3	10.8571	0	0	0	0	0	0	2	2	3	3	3	2	2	2	0	0	0	0	0	2	2	2	0	0	0	0	3	3	2.5	2.5	2.5	2.5	3	3	0	2	0	0	0	0	0	0	4
CC084/TauUnc	F	UNC	2021-07-30	3844	C3	10.8571	0	0	0	0	0	0	0	0	2	2	2	2	1	0	0	0	0	2	0	0	0	0	0	0	0	0	0	0	0	0	0	0	0	0	0	0	0	0	0	0	0	0	0
CC084/TauUnc	M	UNC	2021-07-22	3845	C3	12	0	0	0	0	0	0	2	2	3	4	2	2	2	0	2	0	1	0	0	0	0	0	0	0	0	1	2	2	2	4	4	4	4	3	2	3	3	3	3	4	4	2	2
CC084/TauUnc	M	UNC	2021-07-22	3846	C3	12	0	0	0	0	0	0	0	2	3	3	2	2	2	2	0	0	0	0	2	3	2	3	3	2	2	2	2	2	2	2	2	2	2.5	2.5	2	2	3	3	3	2	2	2	2
CC084/TauUnc	M	UNC	2021-07-22	3847	C3	12	0	0	0	0	0	0	2	2	2.5	3	4	2.5	3	2.5	2	2.5	2.5	4	2.5	2.5	2.5	3	2	3	2.5	3	2.5	2.5	2.5	2.5	2.5	2.5	2.5	3	2.5	2.5	2.5	2	2	2	2.5	2	2
CC084/TauUnc	M	UNC	2021-07-23	3848	C3	11.8571	0	0	0	0	0	0	3	3	4	3	2	2	2	0	0	0	0	0	0	2	2	2	2	2	2	2	1	0	0	1	1	0	0	0	0	2	2	2	2.5	3	3	2	2
CC084/TauUnc	M	UNC	2021-07-23	3849	C3	11.8571	0	0	0	0	0	0	0	2	3	3	2	2	2	2	2	2	2	2	2	2	2	2	2	2	1	1	1	2	2	2	2	2	2	2	2	2	3	3	3	2	2	2	2
[truncated: 4 more columns]

## Sheet: Daily Classic Disease Scores
Daily classic-EAE disease scores per mouse. Sorted by strain and sex
Daily scores are conditionally formatted using blue (low) to red (high)
							Day Post Induction
Strain	Sex	Source	Date of Birth	ID	Cohort	Age at D0 (Weeks)	5	6	7	8	9	10	11	12	13	14	15	16	17	18	19	20	21	22	23	24	25	26	27	28	29	30	31	32	33	34	35	36	37	38	39	40	41	42	43	44	45	46	47
C57BL/6	F	Jax	2021-01-12	3401	C1	10.4286	0	0	0	0	2	3	3	2	2	2	2	3	3	3	3	3	3	2	2	2	2	2	2	2	2	3	3	4	3	3	3	3	3	3	3	3	3	3	2	3	3	3	3
C57BL/6	F	Jax	2021-01-12	3402	C1	10.4286	0	0	0	0	0	0	0	0	0	0	2	2	2	1	2	2	2	2	2	1	0	0	1	2	2	3	3	4	3	3	2	2	2	2	2	2	2	2	2	2	2	2	2
C57BL/6	F	Jax	2021-01-12	3403	C1	10.4286	0	0	0	0	0	0	0	0	2	3	3	4	5	4	3	3	3	3	2	3	4	4	3	3	2	3	3	4	4	4	4	4	5	4	4	3	3	3	4	3	4	4	3
C57BL/6	F	Jax	2021-01-12	3404	C1	10.4286	0	0	0	0	0	0	0	0	0	0	0	0	0	0	0	0	0	0	0	0	0	0	0	0	0	0	0	0	0	0	0	0	0	0	0	0	0	0	0	0	0	0	0
C57BL/6	F	Jax	2020-12-22	3409	C1	13.4286	0	0	0	0	0	0	0	0	0	1	2	1	0	0	0	0	0	0	0	0	0	0	0	0	0	0	0	0	0	0	0	0	0	0	0	0	0	0	0	0	0	0	0
C57BL/6	F	Jax	2020-12-22	3410	C1	13.4286	0	0	0	0	0	0	0	0	1	2	2	2	2	2	2	1	2	1	0	0	0	0	0	0	1	2	2	2	2	2	2	2	2	2	2	1	1	1	1	1	1	2	1
C57BL/6	F	Jax	2020-12-22	3411	C1	13.4286	0	0	0	0	0	0	1	3	3	2	2	2	2	2	2	2	2	2	2	2	2	2	2	2	2	2	3	3	3	3	3	2	2	3	3	3	3	3	3	2	2	2	3
C57BL/6	F	Jax	2020-12-22	3412	C1	13.4286	0	0	0	0	0	0	0	2	3	3	3	3	3	3	3	3	3	3	3	3	3	3	3	3	3	3	3	3	3	3	3	3	3	3	3	3	3	4	4	3	3	4	3
C57BL/6	F	Jax	2021-04-13	3701	C2	9.14286	0	0	0	0	0	0	0	0	1	2	2	2	2	2	2	2	2	1	1	0	0	0	0	0	0	0	0	0	0	0	0	0	0	0	0	0	0	0	0	0	0	0	0
C57BL/6	F	Jax	2021-04-13	3702	C2	9.14286	0	0	0	0	0	0	0	0	0	2	2	3	2	2	2	2	2	2	2	2	2	2	2	2	2	2	2	2	2	2	2	2	2	2	2	2	2	2	2	2	2	2	2
C57BL/6	F	Jax	2021-04-13	3703	C2	9.14286	0	0	0	0	0	0	2	2	2	2	2	2	2	2	1	2	1	0	0	0	0	0	0	0	0	0	0	0	0	0	0	0	0	0	0	0	0	0	0	0	0	0	0
C57BL/6	F	Jax	2021-04-13	3704	C2	9.14286	0	0	0	0	0	0	2	3	4	4	4	4	4	3	4	3	3	3	2	2	2	3	3	2	3	3	2	3	3	3	3	2	2	2	3	3	2	3	3	2	3	3	2
C57BL/6	F	Jax	2021-04-13	3705	C2	9.14286	0	0	0	0	0	0	0	0	0	0	0	0	0	0	0	0	1	2	2	1	1	0	0	0	0	0	0	0	0	2	2	2	2	2	2	2	2	2	2	2	2	2	3
C57BL/6	F	Jax	2021-08-10	3813	C3	9.28571	0	0	0	0	0	0	0	0	0	0	0	0	0	0	0	0	0	0	0	0	0	0	0	0	0	0	0	0	0	0	0	0	0	0	0	0	0	0	0	0	0	0	0
C57BL/6	F	Jax	2021-08-10	3814	C3	9.28571	0	0	0	0	0	0	0	0	0	0	2	3	3	3	4	4	3	3	3	3	3	3	4	3	3	3	3	3	3	2	2	2	2	2	2	2	2	2	3	3	2	3	3
C57BL/6	F	Jax	2021-08-10	3815	C3	9.28571	0	0	0	0	0	0	0	0	0	0	0	0	0	0	0	0	0	0	0	0	0	0	0	0	0	0	0	0	0	0	0	0	0	0	0	0	0	0	0	0	0	0	0
C57BL/6	F	Jax	2021-08-10	3816	C3	9.28571	0	0	0	0	0	0	0	0	1	2	3	2	2	2	2	2	2	2	2	2	3	2	2	2	2	2	2	2	2	2	2	2	2	2	2	2	2	2	2	2	2	2	2
C57BL/6	F	Jax	2021-08-10	3817	C3	9.28571	0	0	0	0	0	1	2	2	2	2	0	0	0	0	0	0	0	0	0	0	0	0	0	0	2	2	0	0	0	0	0	0	0	2	2	2	2	2	2	2	2	2	2
C57BL/6	M	Jax	2021-01-12	3405	C1	10.4286	0	0	2	3	4	4	5	2	4	2	2	2	2	2	3	4	4	3	2	2	2	2	2	2	2	3	3	4	3	3	3	3	5	2	2	3	3	2	2	2	2	2	2
C57BL/6	M	Jax	2021-01-12	3406	C1	10.4286	0	0	0	0	0	0	0	0	1	1	1	1	1	0	1	1	1	0	0	0	0	0	1	0	0	0	0	0	0	0	0	0	0	0	0	0	0	0	0	0	0	0	0
C57BL/6	M	Jax	2021-01-12	3407	C1	10.4286	0	0	0	0	0	0	0	2	2	2	4	4	4	3	2	2	2	3	2	2	2	2	2	3	2	2	2	2	3	3	4	4	4	3	4	3	3	2	2	2	2	2	3
C57BL/6	M	Jax	2021-01-12	3408	C1	10.4286	0	0	0	0	2	4	4	4	5	4	4	4	4	4	4	5	4	4	4	3	3	3	3	4	4	3	3	3	3	3	3	3	4	4	4	4	4	3	2	3	3	3	3
C57BL/6	M	Jax	2020-12-22	3413	C1	13.4286	0	0	0	0	0	0	0	0	0	0	0	1	1	1	1	1	1	1	0	0	0	0	0	2	2	3	3	2	1	1	0	2	2	2	2	2	2	2	2	2	2	2	2
C57BL/6	M	Jax	2020-12-22	3414	C1	13.4286	0	0	0	0	0	0	0	0	0	2	2	4	3	2	2	2	2	2	2	2	2	2	2	2	2	2	1	2	2	2	2	2	2	2	2	2	2	2	2	2	2	2	3
C57BL/6	M	Jax	2020-12-22	3415	C1	13.4286	0	0	0	0	0	0	1	2	4	3	4	5	4	3	2	2	2	2	2	2	2	2	2	2	2	2	2	2	2	2	2	2	2	2	2	2	2	2	2	2	2	2	2
C57BL/6	M	Jax	2020-12-22	3416	C1	13.4286	0	0	0	0	0	0	1	2	3	2	4	3	2	2	2	2	2	3	3	3	3	2	2	3	2	2	2	2	2	2	2	2	2	2	2	2	2	2	2	2	2	2	3
C57BL/6	M	Jax	2021-04-13	3706	C2	9.14286	0	0	0	0	0	0	0	0	1	2	2	4	3	3	2	2	3	3	4	4	4	3	3	3	3	3	3	4	4	3	4	3	2	2	3	4	2	3	2	3	2	2	3
C57BL/6	M	Jax	2021-04-13	3707	C2	9.14286	0	0	0	0	0	0	2	3	4	4	3	3	2	2	2	2	2	2	2	1	1	2	2	2	2	2	2	2	2	2	2	2	2	2	2	2	2	2	2	2	2	2	2
C57BL/6	M	Jax	2021-04-13	3708	C2	9.14286	0	0	0	0	0	0	0	0	1	1	2	2	2	1	1	0	0	0	0	0	0	0	0	0	0	0	0	0	0	0	0	0	0	0	0	0	0	0	0	0	0	0	0
C57BL/6	M	Jax	2021-04-13	3709	C2	9.14286	0	0	0	0	0	0	0	0	0	0	0	0	0	1	2	2	2	2	2	2	2	1	1	1	2	2	2	2	2	2	2	2	2	2	2	2	2	2	2	2	2	2	2
C57BL/6	M	Jax	2021-04-13	3710	C2	9.14286	0	0	0	0	0	0	0	2	3	4	4	4	3	3	3	2	3	4	3	4	4	3	3	4	2	3	3	3	4	3	2	2	3	3	2	3	3	3	3	4	3	2	2
C57BL/6	M	Jax	2021-08-10	3818	C3	9.28571	0	0	0	0	0	0	0	1	1	2	2	3	2	2	2	2	2	2	2	2	2	2	2	2	2	2	2	2	2	2	2	2	2	2	2	2	2	2	2	2	2	2	2
C57BL/6	M	Jax	2021-08-10	3819	C3	9.28571	0	0	0	2	2	2	3	2	2	2	2	2	2	2	2	2	2	4	4	2	2	4	4	4	4	4	4	4	4	4	4	4	4	4	4	4	4	4	4	4	4	4	4
C57BL/6	M	Jax	2021-08-10	3820	C3	9.28571	0	0	0	0	1	2	3	4	2	3	4	3	3	3	4	4	4	4	3	3	3	3	3	3	4	3	4	4	4	4	4	4	3	4	4	4	4	4	4	4	4	4	4
C57BL/6	M	Jax	2021-08-10	3821	C3	9.28571	0	0	0	2	3	4	4	4	4	2	3	2	2	2	2	2	4	3	3	2	4	3	3	3	3	3	4	4	3	3	3	3	3	3	2	2	2	2	3	3	3	3	3
C57BL/6	M	Jax	2021-08-10	3822	C3	9.28571	0	0	0	3	3	3	3	3	4	3	2	2	3	3	3	3	3	3	3	3	3	3	3	4	4	3	3	4	3	4	4	4	4	4	4	3	4	4	4	4	4	4	4
CC001/Unc	F	UNC	2021-01-05	3417	C1	11.4286	0	0	0	0	0	0	0	0	0	0	0	0	0	0	0	0	0	0	0	0	0	0	0	0	0	0	0	0	0	0	0	0	0	0	0	0	0	0	0	0	0	0	0
CC001/Unc	F	UNC	2021-01-05	3418	C1	11.4286	0	0	0	0	0	0	0	0	0	0	0	0	0	2	0	0	0	0	0	0	2	3	3	3	2	2	2	2	2	2	2	2	2	2	2	2	2	2	2	2	2	2	2
CC001/Unc	F	UNC	2021-01-05	3419	C1	11.4286	0	0	0	0	0	0	0	3	4	5	5	5	5	5	5	5	5	5	5	5	5	5	5	5	5	5	5	5	5	5	5	5	5	5	5	5	5	5	5	5	5	5	5
CC001/Unc	F	UNC	2021-01-05	3420	C1	11.4286	0	0	0	0	0	0	0	0	0	0	0	0	0	0	3	3	2	2	2	2	0	0	0	0	3	4	4	4	3	3	2	2	2	3	3	3	2	2	2	2	2	2	5
CC001/Unc	F	UNC	2021-01-05	3421	C1	11.4286	0	0	0	0	0	0	0	0	0	0	0	0	0	0	0	0	0	0	0	0	0	0	0	2	2	3	0	0	0	0	0	2	3	3	3	2	2	2	2	2	2	3	3
CC001/Unc	M	UNC	2021-01-05	3422	C1	11.4286	0	0	0	0	0	0	0	0	0	0	0	0	0	0	0	0	0	0	0	0	0	0	0	0	0	0	2	2	2	1	0	0	0	0	0	0	0	0	0	0	0	0	0
CC001/Unc	M	UNC	2021-01-05	3423	C1	11.4286	0	0	0	0	0	0	0	0	0	0	0	0	3	4	3	4	3	2	2	2	2	2	2	3	3	3	4	4	4	3	3	3	3	4	3	4	3	3	3	4	3	3	3
CC001/Unc	M	UNC	2021-01-07	3425	C1	11.1429	0	0	0	0	0	0	0	0	0	0	0	0	0	0	0	0	0	0	0	0	0	0	0	0	0	0	0	0	0	0	0	0	0	0	0	0	0	0	0	0	0	0	0
CC001/Unc	M	UNC	2021-01-07	3426	C1	11.1429	0	0	0	0	0	0	0	2	3	3	4	4	2	2	2	2	3	2	2	2	2	2	2	2	2	2	2	2	2	2	2	2	2	2	2	2	2	2	2	2	2	2	2
CC002/Unc	F	UNC	2021-03-28	3778	C2	11.4286	0	0	0	0	0	0	0	0	1	2	2	2	0	0	0	0	0	0	0	1	2	2	0	0	0	0	0	0	0	0	0	0	0	0	0	0	0	0	0	0	0	0	0
CC002/Unc	F	UNC	2021-03-28	3779	C2	11.4286	0	0	0	0	0	0	0	0	1	2	2	2	0	0	0	0	0	0	0	0	0	1	2	2	1	2	2	1	0	0	0	0	0	0	0	0	2	2	3	4	4	3	3
CC002/Unc	F	UNC	2021-03-28	3780	C2	11.4286	0	0	0	0	0	0	0	0	0	2	2	2	0	0	0	0	0	0	0	2	2	2	2	2	0	0	0	0	0	0	0	0	0	2	4	2	2	2	3	4	4	3	3
CC002/Unc	F	UNC	2021-03-28	3781	C2	11.4286	0	0	0	0	0	0	0	1	2	2	2	2	0	0	0	0	0	0	2	2	2	1	0	0	0	0	0	0	0	0	0	0	0	0	0	0	0	2	2	2	3	2	2
CC002/Unc	F	UNC	2021-03-28	3782	C2	11.4286	0	0	0	0	0	0	0	0	0	0	0	0	0	0	0	0	0	0	0	0	0	0	0	0	0	0	0	0	0	0	0	0	0	0	0	0	0	0	0	0	0	0	0
CC002/Unc	M	UNC	2021-01-11	3427	C1	10.5714	0	0	0	0	0	0	0	0	0	0	0	0	0	0	0	0	0	0	0	0	0	0	0	0	0	0	0	0	0	0	0	0	0	0	0	0	0	0	0	0	0	0	0
CC002/Unc	M	UNC	2021-01-11	3428	C1	10.5714	0	0	0	0	0	0	0	0	2	2	1	2	1	0	0	0	0	2	2	2	2	2	2	0	0	0	0	0	0	0	0	0	0	0	0	0	0	0	0	0	0	0	0
CC002/Unc	M	UNC	2021-03-28	3783	C2	11.4286	0	0	0	0	0	3	4	4	5	4	4	4	4	4	4	2	2	2	3	3	3	2	3	2	2	2	2	3	4	4	4	2	2	2	2	2	2	2	3	4	2	2	3
CC002/Unc	M	UNC	2021-03-29	3784	C2	11.2857	0	0	0	0	0	0	0	3	2	0	0	0	0	0	0	0	0	0	0	2	2	2	2	0	0	0	0	0	0	0	0	0	0	0	0	0	0	0	0	0	0	0	0
CC002/Unc	M	UNC	2021-07-21	3823	C3	12.1429	0	0	0	0	1	2	4	2	2	2	2	0	0	0	4	3	4	2	2	2	2	2	2	2	2	3	4	4	4	4	3	3	2	2	2	2	2	2	2	2	2	2	2
CC002/Unc	M	UNC	2021-07-21	3824	C3	12.1429	0	0	0	0	0	0	2	2	2	2	2	0	0	0	0	2	2	2	3	2	2	2	2	2	2	2	2	2	2	2	2	2	2	2	2	2	2	2	2	2	2	2	2
CC003/Unc	F	UNC	2021-01-07	3429	C1	11.1429	0	0	0	0	0	0	0	2	3	3	4	3	3	3	2	2	2	2	2	2	2	2	2	1	2	2	1	1	2	2	2	2	2	1	1	2	1	0	0	0	0	0	0
CC003/Unc	F	UNC	2021-01-07	3430	C1	11.1429	0	0	0	0	0	0	0	0	2	3	4	4	3	3	3	2	2	2	2	2	2	0	2	0	0	0	0	0	0	0	0	0	0	0	0	0	0	0	0	0	0	0	0
CC003/Unc	F	UNC	2021-01-07	3431	C1	11.1429	0	0	0	0	0	0	0	0	0	0	0	0	0	0	0	0	0	0	0	0	0	0	0	0	0	0	0	0	0	0	0	0	0	0	0	0	0	0	0	0	0	0	0
CC003/Unc	F	UNC	2021-01-09	3432	C1	10.8571	0	0	0	0	0	0	0	3	3	3	3	2	2	2	2	0	0	0	0	0	0	0	0	0	0	0	0	0	0	0	0	0	0	0	0	0	0	0	0	0	0	0	0
CC003/Unc	F	UNC	2021-01-09	3433	C1	10.8571	0	0	0	0	0	0	0	0	0	0	0	0	0	0	0	0	0	0	0	0	0	0	0	0	0	0	0	0	0	0	0	0	0	0	0	0	0	0	0	0	0	0	0
CC003/Unc	M	UNC	2021-01-07	3434	C1	11.1429	0	0	0	0	0	3	2	2	2	2	2	2	2	2	2	2	2	1	1	0	0	0	0	0	0	0	0	0	0	0	0	0	0	0	0	0	2	2	2	2	2	1	2
CC003/Unc	M	UNC	2021-01-07	3435	C1	11.1429	0	0	0	0	0	0	1	0	0	3	3	2	1	0	0	0	0	0	0	0	0	0	0	0	0	0	0	0	0	0	0	0	0	0	0	0	0	0	0	0	0	0	0
CC003/Unc	M	UNC	2021-01-07	3436	C1	11.1429	0	0	0	0	0	0	0	3	4	3	3	2	2	2	2	2	2	2	2	2	2	2	2	2	2	2	1	1	0	0	0	0	0	0	0	0	0	0	0	0	0	0	0
CC003/Unc	M	UNC	2021-03-29	3786	C2	11.2857	0	0	0	0	0	0	0	2	2	2	2	2	2	2	2	2	2	0	0	0	0	0	0	0	0	0	0	0	0	0	0	0	0	0	0	0	0	0	0	0	0	0	0
CC003/Unc	M	UNC	2021-04-03	3787	C2	10.5714	0	0	0	0	0	0	0	3	3	2	2	2	2	1	0	0	0	0	0	0	0	0	0	0	0	0	0	0	0	0	0	0	0	0	0	3	2	0	0	0	0	0	0
CC004/TauUnc	F	UNC	2020-12-25	3554	C1	13	0	0	0	0	0	0	0	0	0	0	0	0	0	0	0	0	0	0	0	0	0	0	0	0	0	0	0	0	0	0	0	0	0	0	0	0	0	0	0	0	0	0	0
CC004/TauUnc	F	UNC	2020-12-25	3555	C1	13	0	0	0	0	0	0	0	0	0	0	0	0	0	0	0	0	0	0	0	0	0	0	0	0	0	0	0	0	0	0	0	0	0	0	0	0	0	0	0	0	0	0	0
CC004/TauUnc	F	UNC	2020-12-25	3556	C1	13	0	0	0	0	0	2	3	2	0	0	0	0	0	0	0	0	0	0	0	0	0	0	0	0	0	0	0	0	0	0	0	0	0	0	0	0	0	0	0	0	0	0	0
CC004/TauUnc	F	UNC	2020-12-25	3557	C1	13	0	0	0	0	0	3	3	4	4	5	4	4	4	4	3	3	4	3	3	3	4	4	4	4	4	3	3	3	3	4	4	4	5	4	5	5	5	5	5	5	5	5	5
CC004/TauUnc	F	UNC	2020-12-25	3558	C1	13	0	0	0	0	0	1	0	0	0	0	0	0	0	0	0	0	0	0	0	0	0	0	0	0	0	0	0	0	0	0	0	0	0	0	0	0	0	0	0	0	0	0	0
CC004/TauUnc	F	UNC	2021-04-04	3788	C2	10.4286	0	0	0	0	0	0	0	0	0	0	0	0	0	0	0	0	0	0	0	0	0	0	0	0	0	0	0	0	0	0	0	0	0	0	0	0	0	0	0	0	0	0	0
CC004/TauUnc	F	UNC	2021-04-04	3789	C2	10.4286	0	0	0	0	0	0	0	0	0	0	0	0	0	0	0	0	0	0	0	0	0	0	0	0	0	0	0	0	0	0	0	0	0	0	0	0	0	0	0	0	0	0	0
CC004/TauUnc	M	UNC	2021-01-01	3501	C1	12	0	0	0	0	0	0	0	2	0	2	2	2	0	0	0	0	0	0	0	0	0	0	0	0	0	0	0	0	0	0	0	0	0	0	0	0	0	0	0	0	0	0	0
CC004/TauUnc	M	UNC	2021-01-01	3502	C1	12	0	0	2	4	5	5	5	5	5	5	5	5	5	5	5	5	5	5	5	5	5	5	5	5	5	5	5	5	5	5	5	5	5	5	5	5	5	5	5	5	5	5	5
CC004/TauUnc	M	UNC	2021-01-04	3503	C1	11.5714	0	0	0	0	0	0	0	0	0	0	0	0	0	0	0	0	0	0	0	0	0	0	0	0	0	0	0	0	0	0	0	0	0	0	0	0	0	0	0	0	0	0	0
CC004/TauUnc	M	UNC	2021-04-04	3790	C2	10.4286	0	0	0	0	0	0	0	0	0	0	0	0	0	0	0	0	0	0	0	0	0	0	0	0	0	0	0	0	0	0	0	0	0	0	0	0	0	0	0	0	0	0	0
CC004/TauUnc	M	UNC	2021-04-04	3791	C2	10.4286	0	0	0	0	0	0	0	0	0	0	0	0	0	0	0	0	0	0	0	0	0	0	0	0	0	0	0	0	0	0	0	0	0	0	0	0	0	0	0	0	0	0	0
CC004/TauUnc	M	UNC	2021-04-04	3792	C2	10.4286	0	0	0	0	0	0	0	0	0	0	0	0	0	0	0	0	0	0	0	0	0	0	0	0	0	0	0	0	0	0	0	0	0	0	0	0	0	0	0	0	0	0	0
CC004/TauUnc	M	UNC	2021-04-04	3793	C2	10.4286	0	0	0	0	0	0	0	0	0	0	0	0	0	0	0	0	0	0	0	0	0	0	0	0	0	0	0	0	0	0	0	0	0	0	0	0	0	0	0	0	0	0	0
CC006/TauUnc	F	UNC	2021-03-28	3794	C2	11.4286	0	0	0	0	0	0	0	0	0	1	2	2	2	2	2	1	1	0	0	0	0	0	0	0	0	0	0	1	0	0	0	0	0	0	0	0	0	0	0	0	0	0	0
CC006/TauUnc	F	UNC	2021-03-28	3795	C2	11.4286	0	0	0	0	0	0	0	0	0	0	0	0	0	0	0	0	0	0	0	0	0	0	0	0	0	0	0	0	0	0	0	0	0	0	0	0	0	0	0	0	0	0	0
CC006/TauUnc	F	UNC	2021-03-28	3796	C2	11.4286	0	0	0	0	0	0	0	0	0	0	0	0	0	0	0	0	0	0	0	0	0	0	0	0	0	0	0	0	2	0	0	0	0	0	0	0	0	0	0	0	0	0	0
CC006/TauUnc	F	UNC	2021-03-28	3797	C2	11.4286	0	0	0	0	0	0	0	0	0	0	0	0	0	0	0	0	0	0	0	0	0	0	2	2	2	2	2	2	2	2	2	2	2	2	2	2	2	0	0	0	0	0	0
CC006/TauUnc	F	UNC	2021-03-29	3798	C2	11.2857	0	0	0	0	0	0	0	0	0	0	0	0	0	0	0	0	0	0	0	0	0	0	0	0	0	0	0	0	0	0	0	0	0	0	0	0	0	0	0	0	0	0	0
CC006/TauUnc	M	UNC	2021-01-09	3437	C1	10.8571	0	0	0	0	0	0	0	0	0	0	0	0	1	2	1	1	1	1	1	1	0	0	0	0	0	0	0	0	0	0	0	0	0	0	0	0	0	0	0	0	0	0	0
CC006/TauUnc	M	UNC	2021-01-09	3438	C1	10.8571	0	0	0	0	0	0	0	0	0	1	1	1	1	0	0	0	1	1	1	1	0	0	0	0	0	0	0	0	0	0	0	0	0	0	0	0	0	0	0	0	0	0	0
CC006/TauUnc	M	UNC	2021-01-09	3439	C1	10.8571	0	0	0	0	0	0	0	0	0	0	0	1	2	2	2	2	2	1	1	1	1	0	0	0	0	0	0	0	0	0	0	0	0	2	3	3	3	2	2	2	2	2	2
CC006/TauUnc	M	UNC	2021-01-10	3440	C1	10.7143	0	0	0	0	0	0	0	0	0	0	0	1	2	2	1	1	1	1	1	1	0	0	0	0	0	0	0	0	0	0	0	0	0	0	0	1	2	2	2	2	2	1	2
CC006/TauUnc	M	UNC	2021-01-10	3441	C1	10.7143	0	0	0	0	0	0	0	0	0	0	0	0	0	1	2	2	2	2	2	1	1	1	1	1	1	1	1	1	0	0	0	0	0	0	0	1	1	1	1	1	2	2	2
CC010/GeniUnc	F	UNC	2020-12-31	3559	C1	12.1429	0	0	0	0	0	0	0	0	0	0	0	0	0	0	0	0	0	0	0	0	0	0	0	0	0	0	0	0	0	0	0	0	0	0	0	0	0	0	0	0	0	0	0
CC010/GeniUnc	F	UNC	2021-01-08	3560	C1	11	0	0	0	0	0	0	0	0	0	0	0	0	0	0	0	1	1	2	1	2	2	2	2	2	1	1	2	2	1	0	0	0	0	2	2	2	2	2	2	2	2	2	2
CC010/GeniUnc	F	UNC	2021-01-08	3561	C1	11	0	0	0	0	0	0	0	0	0	2	4	5	4	5	4	4	2	2	2	2	2	3	2	2	2	3	2	2	2	2	2	3	3	4	4	4	4	4	4	4	4	4	4
CC010/GeniUnc	F	UNC	2021-01-08	3562	C1	11	0	0	0	0	0	0	0	0	0	0	0	0	1	1	2	2	2	2	2	2	0	0	0	0	0	0	0	0	1	2	2	2	2	2	2	2	1	1	2	2	2	1	2
CC010/GeniUnc	F	UNC	2021-01-08	3563	C1	11	0	0	0	0	0	0	0	0	0	0	0	0	0	0	0	0	0	2	2	2	2	2	2	2	2	2	2	2	2	2	2	2	2	2	2	2	2	2	2	2	2	2	2
CC010/GeniUnc	M	UNC	2021-01-08	3564	C1	11	0	0	0	0	0	0	0	0	0	0	0	0	0	0	1	1	2	1	1	2	2	2	1	1	2	2	1	0	1	0	1	1	1	2	2	2	2	1	2	2	2	2	2
CC010/GeniUnc	M	UNC	2021-01-08	3565	C1	11	0	0	0	0	0	0	0	0	0	0	0	0	0	0	0	0	0	0	0	0	0	0	0	0	0	0	0	0	0	0	0	0	0	0	0	0	0	0	0	1	1	1	2
CC010/GeniUnc	M	UNC	2021-01-08	3566	C1	11	0	0	0	0	0	0	0	0	0	0	0	0	0	0	0	0	0	0	0	0	0	0	0	0	0	0	0	0	0	0	0	0	0	0	0	0	0	0	0	0	0	0	0
CC010/GeniUnc	M	UNC	2021-03-29	3799	C2	11.2857	0	0	0	0	0	0	0	0	0	0	0	1	2	2	2	2	2	2	2	2	2	2	2	2	0	0	0	0	0	0	2	2	4	4	4	4	4	4	3	3	3	2	2
CC010/GeniUnc	M	UNC	2021-03-29	3800	C2	11.2857	0	0	0	0	0	0	0	0	0	0	0	0	0	0	2	2	2	2	2	2	2	2	2	2	0	0	0	2	2	2	2	2	2	2	2	2	2	2	2	0	2	0	0
CC011/Unc	F	UNC	2021-07-25	3825	C3	11.5714	0	0	0	0	0	0	0	2	2	2	0	0	0	0	0	0	0	0	0	0	0	0	0	0	0	0	0	0	0	0	0	0	0	0	0	0	0	0	0	0	0	0	0
CC011/Unc	F	UNC	2021-07-25	3826	C3	11.5714	0	0	0	0	0	1	0	0	0	0	0	0	0	0	0	0	0	0	0	0	0	0	0	0	0	0	0	0	0	0	0	0	0	0	0	0	0	0	0	0	0	0	0
CC011/Unc	F	UNC	2021-01-10	3567	C1	10.7143	0	0	0	0	0	0	0	0	0	0	0	0	0	0	0	0	0	0	0	0	0	0	0	0	0	0	0	0	0	0	0	0	0	0	0	0	0	0	0	0	0	0	0
CC011/Unc	F	UNC	2021-01-10	3568	C1	10.7143	0	0	0	0	0	0	0	0	0	0	0	0	0	0	0	0	0	0	0	0	0	0	0	0	0	0	0	0	0	0	0	0	0	0	0	0	0	0	0	0	0	0	0
CC011/Unc	F	UNC	2021-01-10	3569	C1	10.7143	0	0	0	0	0	0	0	0	0	0	0	0	0	0	0	0	0	0	0	0	0	0	0	0	0	0	0	0	0	0	0	0	0	0	0	0	0	0	0	0	0	0	0
CC011/Unc	M	UNC	2021-01-02	3570	C1	11.8571	0	0	0	0	0	0	0	0	0	0	0	0	0	0	0	0	0	0	0	0	0	0	0	0	0	0	0	0	0	0	0	0	0	0	0	0	0	0	0	0	0	0	0
CC011/Unc	M	UNC	2021-01-02	3571	C1	11.8571	0	0	0	0	0	0	0	0	0	0	0	0	0	0	0	0	0	0	0	0	0	0	0	0	0	0	0	0	0	0	0	0	0	0	0	0	0	0	0	0	0	0	0
CC011/Unc	M	UNC	2021-01-02	3572	C1	11.8571	0	0	0	0	0	0	0	0	0	0	0	0	0	0	0	0	0	0	0	0	0	0	0	0	0	0	0	0	0	0	0	0	0	0	0	0	0	0	0	0	0	0	0
CC011/Unc	M	UNC	2021-01-02	3573	C1	11.8571	0	0	0	0	0	0	0	0	0	0	0	0	0	0	0	0	0	0	0	0	0	0	0	0	0	0	0	0	0	0	0	0	0	0	0	0	0	0	0	0	0	0	0
CC011/Unc	M	UNC	2021-01-02	3574	C1	11.8571	0	0	0	0	0	0	0	0	0	0	0	0	0	0	0	0	0	0	0	0	0	0	0	0	0	0	0	0	0	0	0	0	0	0	0	0	0	0	0	0	0	0	0
CC018/Unc	F	UNC	2021-07-24	3827	C3	11.7143	0	0	0	0	0	0	0	0	0	0	2	2	2	0	0	0	0	0	0	0	0	0	0	0	0	0	0	0	0	0	0	0	0	0	0	0	0	0	0	0	0	0	0
CC018/Unc	F	UNC	2021-01-09	3348	C1	10.8571	0	0	0	0	0	0	0	0	0	0	0	0	0	0	0	0	0	0	0	0	0	0	0	0	0	0	0	0	0	0	0	0	0	0	0	0	0	0	0	0	0	0	0
CC018/Unc	F	UNC	2021-01-09	3349	C1	10.8571	0	0	0	0	0	0	0	0	0	0	0	0	0	0	0	0	0	0	0	0	0	0	0	0	0	0	0	0	0	0	0	0	0	0	0	0	0	0	0	0	0	0	0
CC018/Unc	F	UNC	2021-01-09	3350	C1	10.8571	0	0	0	0	0	0	0	0	0	0	1	1	1	1	1	1	1	0	0	0	0	0	0	0	1	2	1	1	1	1	1	1	1	1	1	2	1	1	1	1	2	2	2
CC018/Unc	M	UNC	2021-01-09	3351	C1	10.8571	0	0	0	0	0	0	0	0	0	2	3	3	3	3	3	2	2	2	2	2	2	2	2	2	2	3	3	3	3	2	2	2	2	3	3	3	3	3	3	3	2	2	2
CC018/Unc	M	UNC	2021-01-09	3352	C1	10.8571	0	0	0	0	0	0	0	2	3	3	4	4	3	2	2	0	1	1	0	0	0	0	0	0	0	0	0	0	0	0	0	0	0	0	0	0	0	0	0	0	0	0	0
CC018/Unc	M	UNC	2021-01-09	3353	C1	10.8571	0	0	0	0	0	0	0	2	2	3	2	2	2	2	2	0	1	1	1	0	0	2	1	0	1	1	0	0	0	0	0	0	0	0	0	0	0	0	0	1	0	0	1
CC018/Unc	M	UNC	2021-01-09	3354	C1	10.8571	0	0	0	0	0	0	0	0	1	3	3	3	3	2	1	2	2	2	2	2	2	2	1	1	2	3	4	3	3	3	2	2	2	3	4	5	5	5	5	5	5	5	5
CC018/Unc	M	UNC	2021-01-09	3355	C1	10.8571	0	0	0	0	0	0	0	0	0	0	0	0	0	1	0	0	0	0	0	0	0	0	0	0	0	0	0	0	0	0	0	0	0	0	0	0	0	0	0	0	0	0	0
CC020/GeniUncJ	F	Jax	2022-07-12	5137	C4	13	0	0	0	0	0	0	0	0	0	0	0	0	0	0	0	0	0	0	0	0	0	0	0	0	0	0	0	0	0	0	0	0	0	0	0	0	0	0	0	0	0	0	0
CC020/GeniUncJ	F	Jax	2022-07-12	5138	C4	13	0	0	0	0	0	0	0	0	0	0	0	0	0	0	0	0	0	0	0	0	0	0	0	0	0	0	0	0	0	0	0	0	0	0	0	0	0	0	0	0	0	0	0
CC020/GeniUncJ	F	Jax	2022-07-12	5139	C4	13	0	0	0	0	0	0	0	0	0	0	0	0	0	0	0	0	0	0	0	0	0	0	0	0	0	0	0	0	0	0	0	0	0	0	0	0	0	0	0	0	0	0	0
CC020/GeniUncJ	F	Jax	2022-08-09	5140	C4	9	0	0	0	0	0	0	0	0	0	0	0	0	0	0	0	0	0	0	0	0	0	0	0	0	0	0	0	0	0	0	0	0	0	0	0	0	0	0	0	0	0	0	0
CC020/GeniUncJ	F	Jax	2022-08-09	5141	C4	9	0	0	0	0	0	0	0	0	0	0	0	0	0	0	0	0	0	0	0	0	0	0	0	0	0	0	0	0	0	0	0	0	0	0	0	0	0	0	0	0	0	0	0
CC020/GeniUncJ	M	Jax	2022-07-12	5142	C4	13	0	0	0	0	0	0	0	0	0	1	1	0	0	0	0	0	0	0	0	0	0	0	0	0	0	0	0	0	0	0	0	0	0	0	0	0	0	0	0	0	0	0	0
CC020/GeniUncJ	M	Jax	2022-07-12	5143	C4	13	0	0	0	0	0	0	0	0	0	0	0	0	0	0	0	0	0	0	0	0	0	0	0	0	0	0	0	0	0	0	0	0	0	0	0	0	0	0	0	0	0	0	0
CC020/GeniUncJ	M	Jax	2022-07-12	5144	C4	13	0	0	0	0	0	0	0	0	0	0	0	0	0	0	0	0	0	0	0	0	0	0	0	0	0	0	0	0	0	0	0	0	0	0	0	0	0	0	0	0	0	0	0
CC020/GeniUncJ	M	Jax	2022-08-09	5145	C4	9	0	0	0	0	0	0	0	0	0	0	2	2	2	1	0	0	0	0	0	0	0	0	0	0	0	0	0	0	0	0	0	0	0	0	0	0	0	0	0	0	0	0	0
CC020/GeniUncJ	M	Jax	2022-08-16	5146	C4	8	0	0	0	0	0	0	0	0	0	0	0	0	0	0	0	0	0	0	0	0	0	0	0	0	0	0	0	0	0	0	0	0	0	0	0	0	0	0	0	0	0	0	0
CC023/GeniUnc	F	UNC	2021-03-28	3801	C2	11.4286	0	0	0	0	0	0	0	0	0	0	0	0	0	0	1	0	0	0	0	0	0	0	0	0	0	0	0	0	0	0	0	0	0	0	0	0	0	0	0	0	0	0	0
CC023/GeniUnc	F	UNC	2021-03-28	3802	C2	11.4286	0	0	0	0	0	0	0	0	0	0	0	0	0	0	1	0	0	0	0	0	0	0	0	0	0	0	0	0	0	0	0	0	0	0	0	0	0	0	0	0	0	0	0
CC023/GeniUnc	F	UNC	2021-04-07	3803	C2	10	0	0	0	0	0	0	0	0	0	0	0	0	0	0	1	0	0	0	0	0	0	0	0	0	0	0	0	0	1	2	2	2	2	2	2	2	2	2	2	2	2	2	2
CC023/GeniUnc	F	UNC	2021-04-11	3804	C2	9.42857	0	0	0	0	0	0	0	0	0	0	0	0	2	2	2	2	2	2	0	0	0	0	0	0	0	0	0	0	0	0	0	0	2	2	2	2	2	2	2	2	1	0	0
CC023/GeniUnc	F	UNC	2021-04-11	3805	C2	9.42857	0	0	0	0	0	0	0	0	0	0	0	0	2	2	2	2	3	2	2	2	2	2	2	2	2	2	1	1	1	2	2	2	2	2	2	2	2	2	2	2	2	2	2
CC023/GeniUnc	M	UNC	2021-04-11	3806	C2	9.42857	0	0	0	0	0	0	0	0	0	0	0	0	0	2	2	2	2	2	0	0	0	0	0	0	0	0	0	0	0	0	0	0	0	0	0	0	0	0	0	0	0	0	0
CC023/GeniUnc	M	UNC	2021-04-11	3807	C2	9.42857	0	0	0	0	0	0	0	0	0	0	0	1	2	2	2	2	2	2	2	0	1	0	1	1	0	0	0	0	0	1	0	0	0	0	0	0	0	0	0	0	0	0	0
CC023/GeniUnc	M	UNC	2021-01-08	3442	C1	11	0	0	0	0	0	0	0	0	1	2	3	3	2	1	1	1	1	2	1	1	2	2	1	1	2	2	2	1	1	0	0	0	0	2	1	2	1	2	1	1	1	1	1
CC023/GeniUnc	M	UNC	2021-01-08	3443	C1	11	0	0	0	0	0	0	0	0	0	0	0	0	0	0	0	0	0	0	0	0	0	0	0	0	0	0	0	0	0	0	0	0	0	0	0	0	0	0	0	0	0	0	0
CC023/GeniUnc	M	UNC	2021-01-08	3444	C1	11	0	0	0	0	0	0	0	0	0	0	0	0	1	1	1	2	2	1	0	0	0	0	0	0	0	0	0	0	0	0	0	0	0	0	0	0	0	0	0	0	0	0	0
CC028/GeniUnc	F	UNC	2021-07-24	3829	C3	11.7143	0	0	0	0	0	0	0	0	0	0	0	0	2	2	2	0	0	0	0	0	0	0	0	0	0	0	0	0	0	0	0	0	0	0	0	0	0	0	0	0	0	2	2
CC028/GeniUnc	F	UNC	2021-07-24	3830	C3	11.7143	0	0	0	0	1	2	3	4	3	3	3	3	3	3	3	4	4	4	4	3	3	3	3	3	3	3	3	3	3	3	3	3	4	3	3	4	4	4	4	4	4	4	3
CC028/GeniUnc	F	UNC	2021-01-02	3356	C1	11.8571	0	0	0	0	0	0	0	0	0	0	0	0	0	0	0	0	0	0	0	0	0	0	0	0	0	0	0	0	0	0	0	0	0	0	0	0	0	0	0	0	0	0	0
CC028/GeniUnc	F	UNC	2021-01-02	3357	C1	11.8571	0	0	0	0	0	0	0	2	3	4	4	5	4	5	5	5	5	5	5	5	5	5	5	5	5	5	5	5	5	5	5	5	5	5	5	5	5	5	5	5	5	5	5
CC028/GeniUnc	F	UNC	2021-01-02	3358	C1	11.8571	0	0	0	0	0	0	0	0	0	2	3	3	3	2	2	2	1	2	2	3	3	3	3	3	4	4	5	5	5	5	5	5	5	5	5	5	5	5	5	5	5	5	5
CC028/GeniUnc	M	UNC	2021-01-02	3459	C1	11.8571	1	1	3	0	0	3	4	3	4	2	2	2	3	3	4	4	4	4	4	3	3	3	4	4	5	5	5	5	5	5	5	5	5	5	5	5	5	5	5	5	5	5	5
CC028/GeniUnc	M	UNC	2021-01-03	3460	C1	11.7143	2	2	1	0	0	2	2	2	2	2	2	2	2	1	3	3	4	4	4	3	5	5	5	5	5	5	5	5	5	5	5	5	5	5	5	5	5	5	5	5	5	5	5
CC028/GeniUnc	M	UNC	2021-01-03	3461	C1	11.7143	2	2	2	0	0	5	5	5	5	5	5	5	5	5	5	5	5	5	5	5	5	5	5	5	5	5	5	5	5	5	5	5	5	5	5	5	5	5	5	5	5	5	5
CC028/GeniUnc	M	UNC	2021-01-03	3462	C1	11.7143	0	0	0	1	2	3	3	3	4	3	4	5	4	4	5	4	4	4	4	4	4	4	4	4	4	4	4	4	4	4	4	4	4	4	5	5	5	5	5	5	5	5	5
CC028/GeniUnc	M	UNC	2021-01-03	3463	C1	11.7143	0	1	1	0	0	0	2	2	3	2	2	1	1	2	2	5	5	5	5	5	5	5	5	5	5	5	5	5	5	5	5	5	5	5	5	5	5	5	5	5	5	5	5
CC030/GeniUnc	F	UNC	2021-01-09	3445	C1	10.8571	0	0	0	0	0	0	0	3	4	4	4	4	2	2	1	2	1	1	2	1	2	2	2	2	1	1	2	2	2	2	2	2	2	2	2	2	2	2	2	2	2	2	2
CC030/GeniUnc	F	UNC	2021-01-10	3446	C1	10.7143	0	0	0	0	0	0	0	0	1	4	4	5	4	4	3	2	2	2	2	2	2	2	2	1	1	2	2	2	2	2	2	2	2	2	2	2	2	2	2	2	2	2	2
CC030/GeniUnc	F	UNC	2021-01-11	3447	C1	10.5714	0	0	0	0	0	0	0	0	0	1	2	3	4	3	2	2	2	1	2	2	2	2	2	2	2	2	2	2	2	2	2	2	2	2	2	2	2	2	2	2	2	2	2
CC030/GeniUnc	F	UNC	2021-01-11	3448	C1	10.5714	0	0	0	0	0	0	0	0	0	2	3	4	4	4	4	4	4	3	2	2	2	2	2	2	2	2	2	2	2	3	4	4	4	4	4	3	4	4	4	3	3	4	3
CC030/GeniUnc	F	UNC	2021-01-11	3449	C1	10.5714	0	0	0	0	0	0	1	3	4	2	2	2	3	3	2	2	2	2	2	1	1	2	3	2	2	2	4	4	4	4	4	4	4	4	4	4	4	4	4	4	4	4	4
CC030/GeniUnc	M	UNC	2021-01-14	3450	C1	10.1429	0	0	0	0	0	0	1	3	4	4	2	2	2	2	2	2	5	5	5	5	5	5	5	5	5	5	5	5	5	5	5	5	5	5	5	5	5	5	5	5	5	5	5
CC030/GeniUnc	M	UNC	2021-01-14	3451	C1	10.1429	0	0	0	0	0	0	0	0	0	2	1	1	1	1	1	1	1	1	1	1	2	1	1	1	1	1	1	2	1	1	1	1	1	2	2	1	1	1	1	1	1	2	2
CC030/GeniUnc	M	UNC	2021-03-28	3735	C2	11.4286	0	0	0	0	0	0	0	0	2	3	3	3	2	2	2	2	2	2	2	2	2	2	2	3	2	2	2	2	2	2	2	2	2	2	2	2	2	3	2	2	2	2	2
CC030/GeniUnc	M	UNC	2021-03-28	3736	C2	11.4286	0	0	0	0	0	0	0	0	0	0	0	0	2	2	4	3	3	2	3	2	2	2	2	2	2	2	2	2	2	2	2	2	2	2	2	2	2	2	2	2	2	2	2
CC030/GeniUnc	M	UNC	2021-03-28	3737	C2	11.4286	0	0	0	0	0	0	0	0	2	2	2	2	2	1	2	1	1	1	2	2	2	2	2	2	2	2	2	2	2	2	2	2	2	2	2	2	2	1	2	2	2	1	1
CC031/GeniUnc	F	UNC	2021-07-24	3860	C3	11.7143	0	0	0	0	0	0	0	0	2	2	2	2	0	0	0	0	0	0	0	0	0	0	0	0	0	0	0	0	0	0	0	0	0	0	0	0	0	0	0	0	0	0	0
CC031/GeniUnc	F	UNC	2021-07-29	3861	C3	11	0	0	0	0	0	0	0	0	0	0	0	0	0	0	0	2	2	2	2	1	0	0	0	0	0	0	0	0	0	0	0	0	0	0	0	0	0	0	0	0	0	0	0
CC031/GeniUnc	F	UNC	2021-07-29	3862	C3	11	0	0	0	0	0	0	0	0	0	2	3	3	4	4	3	2	2	2	2	2	2	2	2	2	2	2	2	2	2	2	2	2	2	1	2	2	2	2	2	2	2	2	2
CC031/GeniUnc	F	UNC	2021-07-29	3863	C3	11	0	0	0	0	0	0	0	0	0	0	0	2	2	2	2	2	2	2	2	2	0	0	0	0	0	0	0	0	0	0	0	0	0	0	0	0	0	0	0	0	0	0	0
CC031/GeniUnc	F	UNC	2021-07-29	3864	C3	11	0	0	0	0	0	0	0	0	0	0	4	4	4	3	2	2	2	2	2	2	2	2	2	2	2	1	2	1	0	0	1	1	2	2	2	2	2	2	2	2	2	2	2
CC031/GeniUnc	M	UNC	2021-07-29	3865	C3	11	0	0	0	0	0	0	0	0	0	0	0	0	0	2	0	0	0	0	0	0	0	0	0	0	0	0	0	0	0	0	0	0	0	0	0	0	0	0	0	0	0	0	0
CC031/GeniUnc	M	UNC	2021-07-29	3866	C3	11	0	0	0	0	0	0	0	0	0	2	2	2	2	0	0	0	0	0	0	0	0	0	0	0	0	0	0	0	0	0	0	0	0	0	0	0	0	0	0	0	0	0	0
CC031/GeniUnc	M	UNC	2021-07-29	3867	C3	11	0	0	0	0	0	0	0	0	0	0	0	0	0	0	0	0	0	4	2	2	2	2	2	2	2	2	2	2	2	1	0	0	0	0	0	0	2	1	0	0	0	0	2
CC031/GeniUnc	M	UNC	2021-07-29	3868	C3	11	0	0	0	0	0	0	0	0	0	0	0	0	0	0	0	0	0	0	0	0	0	0	0	0	0	0	0	0	0	0	0	0	0	0	0	0	0	0	0	0	0	0	0
CC032/GeniUnc	F	UNC	2021-03-28	3738	C2	11.4286	0	0	0	0	0	0	0	0	0	0	0	0	0	2	2	1	1	0	0	0	0	0	0	0	0	0	0	0	0	0	0	0	0	0	0	0	0	0	0	0	0	0	0
CC032/GeniUnc	F	UNC	2021-04-05	3739	C2	10.2857	0	0	0	0	0	0	0	2	4	4	4	4	4	4	2	2	2	2	2	2	2	2	2	2	1	2	2	2	2	2	2	2	1	2	2	2	2	2	0	0	0	0	0
CC032/GeniUnc	F	UNC	2021-04-05	3740	C2	10.2857	0	0	0	0	0	0	0	0	0	0	0	0	0	0	0	0	0	0	0	0	0	0	0	0	0	0	0	0	0	0	0	0	0	0	0	0	0	0	0	0	0	0	0
CC032/GeniUnc	F	UNC	2021-01-05	3452	C1	11.4286	0	0	0	0	0	0	0	0	0	0	0	1	1	0	0	0	0	0	0	0	0	0	0	0	0	0	0	0	0	0	0	0	0	0	0	0	0	0	0	0	0	0	0
CC032/GeniUnc	F	UNC	2021-01-10	3453	C1	10.7143	0	0	0	0	0	0	1	1	1	0	0	0	0	0	0	0	0	0	0	0	0	0	0	0	0	0	0	0	0	0	0	0	0	0	0	0	0	0	0	0	0	0	0
CC032/GeniUnc	M	UNC	2021-01-04	3454	C1	11.5714	0	0	0	0	0	0	0	0	0	0	0	0	0	0	0	0	0	0	0	0	0	0	0	0	0	0	0	0	0	0	0	0	0	0	0	0	0	0	0	0	0	0	0
CC032/GeniUnc	M	UNC	2021-01-04	3455	C1	11.5714	0	0	0	0	0	0	0	0	0	0	0	0	0	0	2	2	2	2	1	1	0	0	0	0	0	0	0	0	0	0	0	0	0	0	0	0	0	0	0	0	0	0	0
CC032/GeniUnc	M	UNC	2021-01-04	3456	C1	11.5714	0	0	0	0	0	0	0	0	0	0	0	0	0	0	0	0	0	0	0	0	0	0	0	0	0	0	0	0	0	0	0	0	0	0	0	0	0	0	0	0	0	0	0
CC032/GeniUnc	M	UNC	2021-01-04	3457	C1	11.5714	3	3	3	3	3	3	4	3	3	3	3	2	2	2	3	3	3	3	3	3	3	3	3	3	3	3	3	2	3	3	3	3	3	3	3	3	3	3	3	3	3	3	3
CC032/GeniUnc	M	UNC	2021-01-04	3458	C1	11.5714	0	0	0	0	0	0	0	0	0	0	0	0	0	0	0	0	0	0	0	0	0	0	0	0	0	0	0	0	0	0	0	0	0	0	0	1	2	2	2	2	2	2	2
CC036/Unc	F	UNC	2021-07-15	3831	C3	13	0	0	0	0	0	0	0	0	0	0	0	0	0	0	0	0	0	0	0	0	0	0	0	0	0	0	0	0	0	0	0	0	0	0	0	0	0	0	0	0	0	0	0
CC036/Unc	F	UNC	2021-07-15	3832	C3	13	0	0	0	0	0	0	0	0	0	0	0	0	0	0	0	0	0	0	0	0	0	0	0	0	0	0	0	0	0	0	0	0	0	0	0	0	0	0	0	0	0	0	0
CC036/Unc	F	UNC	2020-12-22	3505	C1	13.4286	0	0	0	0	0	0	0	0	0	0	0	0	0	0	2	3	1	0	0	0	0	0	0	0	0	0	0	0	0	0	0	0	1	2	3	3	4	3	3	3	3	3	3
CC036/Unc	F	UNC	2020-12-27	3506	C1	12.7143	0	0	0	0	0	0	0	0	0	0	0	0	0	0	0	0	0	0	0	0	0	0	0	0	0	0	0	0	0	0	0	0	2	1	1	0	1	0	0	0	0	0	0
CC036/Unc	F	UNC	2020-12-27	3507	C1	12.7143	0	0	0	0	0	0	0	0	0	0	0	1	2	1	0	0	0	0	0	0	0	0	0	0	0	0	0	0	0	0	0	0	0	0	0	0	0	0	0	0	0	0	0
CC036/Unc	F	UNC	2020-12-27	3508	C1	12.7143	0	0	0	0	0	0	0	0	0	0	0	0	0	0	0	0	0	0	2	2	3	3	3	3	2	2	2	2	2	2	2	2	2	2	2	1	1	2	2	1	1	1	2
CC036/Unc	M	UNC	2020-12-22	3510	C1	13.4286	0	0	0	0	0	0	0	0	0	0	0	0	0	0	0	0	0	0	0	0	0	0	0	0	0	0	0	0	0	0	0	0	0	0	0	0	0	0	0	0	0	0	0
CC036/Unc	M	UNC	2020-12-27	3511	C1	12.7143	0	0	0	0	0	1	1	2	2	2	1	1	1	0	1	1	1	1	1	1	1	1	1	1	1	1	1	0	0	0	0	0	0	1	1	1	0	0	0	0	0	0	0
CC036/Unc	M	UNC	2020-12-27	3512	C1	12.7143	0	0	0	0	0	0	0	1	1	2	3	1	0	0	0	0	0	0	0	0	0	0	0	1	0	0	0	0	0	0	0	0	0	0	0	0	0	0	0	0	0	0	0
CC036/Unc	M	UNC	2020-12-27	3513	C1	12.7143	0	0	0	0	0	0	0	0	0	0	0	0	0	0	0	0	0	0	0	0	0	0	0	0	0	0	0	0	0	0	0	0	0	0	0	0	0	0	0	0	0	0	0
CC037/TauUnc	F	UNC	2021-01-03	3464	C1	11.7143	0	0	0	0	0	0	0	2	2	2	1	0	0	0	0	0	0	2	2	2	2	2	3	3	3	3	3	3	3	3	4	4	4	4	4	4	4	4	3	4	3	4	3
CC037/TauUnc	F	UNC	2021-01-03	3465	C1	11.7143	0	0	0	0	0	0	0	1	1	2	1	1	1	0	0	0	0	1	2	2	2	2	2	2	4	3	3	4	3	3	3	3	4	4	4	4	4	3	3	3	3	4	3
CC037/TauUnc	F	UNC	2021-01-03	3466	C1	11.7143	0	0	0	0	0	0	0	0	0	0	0	0	0	0	0	0	0	0	0	0	0	0	0	0	0	0	0	1	0	0	0	0	0	0	0	0	0	0	0	0	0	0	0
CC037/TauUnc	F	UNC	2021-01-03	3467	C1	11.7143	0	0	0	0	0	0	0	0	1	2	2	2	2	2	0	0	0	0	0	0	0	1	0	0	0	0	0	0	0	0	0	0	0	0	0	0	0	0	0	0	0	0	0
CC037/TauUnc	F	UNC	2021-01-03	3468	C1	11.7143	0	0	0	0	0	0	0	2	2	2	3	3	3	2	0	0	0	0	3	3	4	3	3	3	3	3	3	4	3	3	3	3	3	3	3	3	3	3	3	2	2	2	3
CC037/TauUnc	M	UNC	2021-01-03	3469	C1	11.7143	0	0	0	0	0	0	0	0	0	1	2	2	3	2	2	2	1	1	0	0	0	0	0	0	0	0	0	0	0	0	0	0	0	0	0	0	0	0	0	0	0	0	0
CC037/TauUnc	M	UNC	2021-01-03	3470	C1	11.7143	0	0	0	0	0	0	0	1	2	2	3	4	3	2	1	1	1	2	2	2	3	3	3	3	5	4	5	5	5	5	5	5	5	5	5	5	5	5	5	5	5	5	5
CC037/TauUnc	M	UNC	2021-01-03	3471	C1	11.7143	0	0	0	0	0	0	0	3	3	3	3	3	3	2	2	2	2	2	2	3	3	3	3	3	3	2	3	3	3	3	3	4	4	4	4	4	4	3	4	3	3	4	4
CC037/TauUnc	M	UNC	2021-01-03	3472	C1	11.7143	0	0	0	0	0	0	0	1	1	2	3	2	2	2	2	2	2	0	0	0	0	0	0	0	0	0	0	1	0	0	0	0	2	1	2	0	0	0	0	0	0	0	0
CC037/TauUnc	M	UNC	2021-01-03	3473	C1	11.7143	0	0	0	1	1	1	1	2	2	2	2	2	2	2	2	2	3	3	3	3	3	2	3	3	2	2	1	3	3	4	4	4	4	4	4	4	4	4	3	4	3	3	3
CC038/GeniUnc	F	UNC	2021-07-11	3870	C3	13.5714	0	0	0	0	0	0	0	0	0	0	0	0	0	0	0	0	0	0	0	0	0	0	0	0	0	0	0	0	0	0	0	0	0	0	0	0	0	0	0	0	0	0	0
CC038/GeniUnc	F	UNC	2021-07-11	3871	C3	13.5714	0	0	0	0	0	0	0	0	0	0	0	0	0	0	0	0	0	0	0	0	0	0	0	0	0	0	0	0	0	0	0	0	0	0	0	0	0	0	0	0	0	0	0
CC038/GeniUnc	F	UNC	2021-07-14	3872	C3	13.1429	0	0	0	0	0	0	0	0	0	0	0	0	0	0	0	0	0	0	0	0	0	0	0	0	0	0	0	0	0	0	0	0	0	0	0	0	0	0	0	0	0	0	0
CC038/GeniUnc	F	UNC	2021-07-20	3873	C3	12.2857	0	0	0	0	0	0	0	0	0	0	0	0	0	0	0	0	0	0	0	0	0	0	0	0	0	0	0	0	0	0	0	0	0	0	0	0	0	0	0	0	0	0	0
CC038/GeniUnc	F	UNC	2021-07-25	3874	C3	11.5714	0	0	0	0	0	0	0	0	0	0	0	0	0	0	0	0	0	0	0	0	0	0	0	0	0	0	0	0	0	0	0	0	0	0	0	0	0	0	0	0	0	0	0
CC038/GeniUnc	M	UNC	2021-07-13	3875	C3	13.2857	0	0	0	0	0	0	0	0	0	0	0	0	0	0	0	0	0	0	0	0	0	0	0	0	0	0	0	0	0	0	0	0	0	0	0	0	0	0	0	0	0	0	0
CC038/GeniUnc	M	UNC	2021-07-13	3876	C3	13.2857	0	0	0	0	0	0	0	0	0	0	0	0	0	0	0	0	0	0	0	0	0	0	0	0	0	0	0	0	0	0	0	0	0	0	0	0	0	0	0	0	0	0	0
CC038/GeniUnc	M	UNC	2021-07-13	3877	C3	13.2857	0	0	0	0	0	0	0	0	0	0	0	0	0	0	0	0	0	0	0	0	0	0	0	0	0	2	2	2	2	4	2	2	2	2	2	4	4	5	4	4	5	4	4
CC038/GeniUnc	M	UNC	2021-07-13	3878	C3	13.2857	0	0	0	0	0	0	0	0	0	0	0	0	0	0	0	0	0	0	0	0	0	0	0	0	0	0	0	0	0	0	0	0	0	0	0	0	0	0	0	0	0	0	0
CC038/GeniUnc	M	UNC	2021-07-13	3879	C3	13.2857	0	0	0	0	0	0	0	0	0	0	0	0	0	0	0	0	0	0	0	0	0	0	0	0	0	0	0	0	0	0	0	0	0	0	0	0	0	0	0	0	0	0	0
CC040/TauUnc	F	UNC	2021-01-08	3575	C1	11	0	0	0	0	0	0	0	0	0	0	0	0	0	0	0	0	0	0	0	0	0	0	0	0	0	0	0	0	0	0	0	0	0	0	0	0	0	0	0	0	0	0	0
CC040/TauUnc	F	UNC	2021-01-08	3576	C1	11	0	0	0	0	0	0	0	0	0	0	0	0	0	0	0	0	0	0	0	0	0	0	0	0	0	0	0	0	0	0	0	0	0	0	0	0	0	0	0	0	0	0	0
CC040/TauUnc	F	UNC	2021-01-09	3577	C1	10.8571	0	0	0	0	0	0	0	0	0	0	0	0	0	0	0	0	0	0	0	0	0	0	0	0	0	0	0	0	0	0	0	0	0	0	0	0	0	0	0	0	0	0	0
CC040/TauUnc	F	UNC	2021-01-09	3578	C1	10.8571	0	0	0	0	0	0	0	0	0	0	0	0	0	0	0	0	0	0	0	0	0	0	0	0	0	0	0	0	0	0	0	0	0	0	0	0	0	0	0	1	2	2	3
CC040/TauUnc	F	UNC	2021-01-09	3579	C1	10.8571	0	0	0	0	0	0	0	0	0	0	0	0	0	0	0	0	0	0	0	0	0	0	0	0	0	0	0	0	0	0	0	0	0	0	0	0	0	0	0	0	0	1	2
CC040/TauUnc	M	UNC	2021-01-08	3580	C1	11	0	0	0	0	0	0	0	0	0	0	0	0	0	0	0	0	0	0	0	0	0	0	0	0	0	0	0	0	0	0	0	0	0	0	0	0	0	0	0	0	0	0	0
CC040/TauUnc	M	UNC	2021-01-08	3581	C1	11	0	0	0	0	0	0	0	0	0	0	0	0	0	0	0	0	0	0	0	0	0	0	0	0	0	0	0	0	0	0	0	0	0	0	0	0	0	0	0	0	0	0	0
CC040/TauUnc	M	UNC	2021-01-08	3582	C1	11	0	0	0	0	0	0	0	0	0	0	0	0	0	0	0	0	0	0	0	0	0	0	0	0	0	1	0	0	0	0	0	0	0	0	0	0	0	0	0	0	0	0	0
CC040/TauUnc	M	UNC	2021-01-08	3584	C1	11	0	0	0	0	0	0	0	0	0	0	0	0	0	0	0	0	0	0	0	0	0	0	0	1	2	2	4	4	4	4	4	4	3	3	3	3	3	2	4	4	4	4	4
CC041/TauUnc	F	UNC	2021-01-06	3514	C1	11.2857	0	0	0	0	0	0	0	0	0	0	0	0	1	2	4	4	3	3	3	3	3	3	3	2	2	2	2	3	3	3	3	3	3	3	3	3	3	3	3	3	3	3	3
CC041/TauUnc	F	UNC	2021-01-06	3515	C1	11.2857	0	0	0	0	0	0	0	0	1	3	4	4	4	4	2	2	2	2	2	2	3	2	2	3	2	2	2	2	2	2	2	2	2	2	2	3	4	3	3	3	3	3	3
CC041/TauUnc	F	UNC	2021-01-06	3516	C1	11.2857	0	0	0	0	0	0	0	0	0	0	0	0	0	0	0	0	2	2	2	3	3	3	3	3	3	2	2	2	2	2	2	2	3	3	3	3	3	3	3	2	2	2	2
CC041/TauUnc	F	UNC	2021-01-10	3517	C1	10.7143	0	0	0	0	0	0	0	0	0	0	0	0	0	1	2	2	3	4	4	3	3	2	2	2	2	2	3	3	3	3	3	3	4	3	4	3	4	3	3	3	3	3	3
CC041/TauUnc	F	UNC	2021-01-07	3518	C1	11.1429	0	0	0	0	0	0	0	0	0	0	0	0	0	2	3	3	3	3	3	3	2	2	2	2	2	3	3	3	3	3	2	2	2	3	3	2	2	2	2	2	2	2	3
CC041/TauUnc	M	UNC	2021-01-06	3519	C1	11.2857	0	0	0	0	0	0	0	0	0	3	3	3	3	3	3	4	3	3	2	2	2	2	2	3	3	3	3	3	3	3	2	2	3	3	3	3	3	3	3	3	3	3	3
CC041/TauUnc	M	UNC	2021-01-06	3520	C1	11.2857	0	0	0	0	0	0	0	0	0	0	0	0	0	0	0	0	0	0	0	0	0	0	0	0	0	0	0	0	0	0	0	0	0	0	0	0	0	0	0	0	0	0	0
CC041/TauUnc	M	UNC	2021-01-10	3521	C1	10.7143	0	0	0	0	0	0	0	0	1	3	3	4	4	4	4	4	4	4	3	3	3	3	3	4	3	3	3	3	3	3	3	3	3	3	3	3	3	3	3	3	3	3	3
CC041/TauUnc	M	UNC	2021-01-10	3522	C1	10.7143	0	0	0	0	0	0	0	2	2	3	4	4	3	2	2	1	1	2	2	2	2	2	2	2	2	1	1	1	1	1	1	2	3	3	2	3	2	2	3	2	2	2	2
CC041/TauUnc	M	UNC	2021-01-10	3523	C1	10.7143	0	0	0	0	0	0	0	3	4	5	5	5	5	5	5	5	5	5	5	5	5	5	5	5	5	5	5	5	5	5	5	5	5	5	5	5	5	5	5	5	5	5	5
CC042/GeniUnc	F	UNC	2021-04-02	3741	C2	10.7143	0	0	0	0	0	0	0	0	0	0	0	0	0	0	0	0	0	0	0	0	0	0	0	0	0	0	0	0	0	0	4	4	4	3	3	3	3	3	2	2	2	3	3
CC042/GeniUnc	F	UNC	2021-04-02	3742	C2	10.7143	0	0	0	0	0	0	0	0	0	3	4	4	4	4	4	4	4	4	4	4	4	3	3	3	3	3	3	4	5	5	5	5	5	5	5	5	5	5	5	5	5	5	5
CC042/GeniUnc	F	UNC	2021-04-04	3743	C2	10.4286	0	0	0	0	0	0	0	0	0	0	0	3	4	4	3	4	4	4	3	2	2	3	2	3	4	4	5	4	5	5	5	5	5	5	5	5	5	5	5	5	5	5	5
CC042/GeniUnc	F	UNC	2021-04-04	3744	C2	10.4286	0	0	0	0	0	0	0	0	0	0	0	0	0	0	0	0	0	0	0	0	0	0	0	0	0	0	0	0	0	0	0	0	0	0	0	0	0	0	0	0	0	0	0
CC042/GeniUnc	F	UNC	2021-04-08	3745	C2	9.85714	0	0	0	0	0	0	0	0	0	0	0	3	4	4	4	3	4	4	3	5	5	5	5	5	5	5	5	5	5	5	5	5	5	5	5	5	5	5	5	5	5	5	5
CC042/GeniUnc	M	UNC	2020-12-28	3524	C1	12.5714	0	0	0	0	0	0	0	0	0	0	0	0	0	0	0	0	1	2	4	3	3	2	2	2	2	2	2	1	0	0	3	4	5	5	5	5	5	5	5	5	5	5	5
CC042/GeniUnc	M	UNC	2020-12-28	3525	C1	12.5714	0	0	0	0	0	0	0	0	0	0	0	0	0	0	0	0	2	0	0	0	0	0	0	0	0	0	0	3	4	4	4	4	3	4	0	0	0	0	2	3	3	4	4
CC042/GeniUnc	M	UNC	2020-12-28	3526	C1	12.5714	0	0	0	0	0	0	0	0	0	0	0	0	0	0	0	0	0	0	0	0	0	0	0	0	0	0	0	0	0	0	0	0	0	0	0	0	0	0	0	0	0	0	0
CC042/GeniUnc	M	UNC	2020-12-28	3527	C1	12.5714	0	0	0	0	0	0	0	0	0	0	0	0	0	0	0	0	0	0	0	0	0	0	0	0	0	0	0	0	0	0	0	0	0	0	0	0	0	0	3	2	2	3	4
CC042/GeniUnc	M	UNC	2020-12-28	3528	C1	12.5714	0	0	0	0	0	0	0	0	0	0	0	0	0	0	0	0	0	0	0	0	0	0	0	0	0	0	0	0	0	0	0	0	0	0	0	0	0	0	0	0	0	0	0
CC043/GeniUnc	F	UNC	2021-04-05	3746	C2	10.2857	0	0	0	0	0	0	3	3	2	2	0	1	0	2	0	0	0	0	2	2	0	0	2	2	2	3	3	3	2	2	2	2	2	2	2	2	2	2	2	2	2	0	2
CC043/GeniUnc	F	UNC	2021-04-05	3747	C2	10.2857	0	0	0	0	0	0	0	2	3	3	2	2	2	2	2	2	2	2	2	2	3	3	3	2	2	2	2	2	2	2	2	2	2	2	2	2	2	2	2	2	2	2	2
CC043/GeniUnc	F	UNC	2021-04-05	3748	C2	10.2857	0	0	0	0	0	0	3	3	3	2	2	2	2	3	3	3	3	4	4	3	4	3	4	3	4	3	4	4	4	4	5	5	5	5	4	3	5	5	5	4	5	5	5
CC043/GeniUnc	F	UNC	2021-01-07	3474	C1	11.1429	0	0	0	0	0	0	2	2	3	2	2	2	2	2	2	2	1	1	2	2	3	5	4	4	3	3	3	3	3	3	4	5	5	5	5	3	3	4	4	4	4	5	3
CC043/GeniUnc	F	UNC	2021-01-07	3475	C1	11.1429	0	0	0	0	0	0	2	2	3	3	2	2	2	2	2	2	1	2	3	4	3	5	4	4	2	2	2	2	2	2	2	2	2	3	4	5	5	5	5	5	5	5	5
CC043/GeniUnc	M	UNC	2021-01-11	3476	C1	10.5714	0	0	0	0	0	0	0	2	2	2	0	0	0	0	0	0	0	0	0	0	0	0	0	0	0	0	2	3	3	3	4	4	4	2	3	2	3	2	2	2	2	3	3
CC043/GeniUnc	M	UNC	2021-01-11	3477	C1	10.5714	0	0	0	0	0	0	0	2	2	2	0	0	0	0	0	0	0	0	0	0	0	2	2	3	3	3	3	3	2	2	4	4	4	3	4	3	4	4	4	4	4	4	4
CC043/GeniUnc	M	UNC	2021-04-10	3749	C2	9.57143	0	0	0	0	0	0	0	2	3	3	3	3	3	3	3	2	2	2	2	3	3	3	4	5	4	4	3	3	3	3	3	2	3	3	3	3	3	4	4	4	4	4	3
CC043/GeniUnc	M	UNC	2021-04-10	3750	C2	9.57143	0	0	0	0	0	0	0	2	3	4	3	3	3	4	4	2	2	2	2	2	2	2	2	2	2	2	3	3	4	3	3	3	3	3	3	3	3	3	4	3	4	3	4
CC043/GeniUnc	M	UNC	2021-04-10	3751	C2	9.57143	0	0	0	0	0	0	0	2	2	2	2	2	0	0	0	0	0	0	0	2	2	2	2	2	2	2	3	4	5	3	3	3	4	3	3	4	4	5	4	5	5	4	4
CC044/Unc	F	UNC	2020-12-25	3529	C1	13	0	0	0	0	0	0	0	0	0	0	0	0	0	0	0	0	0	0	0	0	0	0	0	0	0	0	0	0	0	0	0	0	0	0	0	0	0	0	0	0	0	0	0
CC044/Unc	F	UNC	2020-12-30	3530	C1	12.2857	0	0	0	0	0	0	0	0	0	0	0	0	0	0	0	0	0	0	0	0	0	0	0	0	0	0	0	0	0	0	0	0	0	0	0	0	0	0	0	0	0	0	0
CC044/Unc	F	UNC	2020-12-30	3531	C1	12.2857	0	0	0	0	0	0	0	0	0	0	0	0	0	0	0	0	0	0	0	0	0	0	0	0	0	0	0	0	0	0	0	0	0	0	0	0	0	0	0	0	0	0	0
CC044/Unc	F	UNC	2021-01-05	3532	C1	11.4286	0	0	0	0	0	0	0	0	0	0	0	0	0	0	0	0	0	0	0	0	0	0	0	0	0	0	0	0	0	0	0	0	0	0	0	0	0	0	0	0	0	0	0
CC044/Unc	F	UNC	2021-01-05	3533	C1	11.4286	0	0	0	0	0	0	0	1	1	1	0	0	0	0	0	0	0	0	0	0	0	0	0	0	0	0	0	0	0	0	0	0	0	0	0	0	0	0	0	0	0	0	0
CC044/Unc	M	UNC	2021-04-08	3752	C2	9.85714	0	0	0	0	0	0	0	0	0	0	0	0	0	0	0	0	0	0	0	0	0	0	0	0	0	0	0	0	0	0	0	0	0	0	0	0	2	2	2	1	1	1	1
CC044/Unc	M	UNC	2021-04-08	3753	C2	9.85714	0	0	0	0	0	0	0	1	1	0	0	0	0	0	0	0	0	0	0	0	0	0	0	0	0	0	0	0	0	0	0	0	0	0	0	0	0	0	0	0	0	0	0
CC044/Unc	M	UNC	2021-04-08	3754	C2	9.85714	0	0	0	0	0	2	2	2	2	1	1	1	1	1	1	0	0	0	0	0	0	0	0	0	0	0	0	0	0	0	0	0	0	0	0	0	0	0	0	0	0	0	0
CC044/Unc	M	UNC	2021-04-11	3755	C2	9.42857	0	0	0	0	0	0	0	1	1	1	1	1	0	0	0	0	0	0	0	0	0	0	0	0	0	0	0	0	0	0	0	0	0	0	0	0	0	0	0	0	0	0	0
CC044/Unc	M	UNC	2021-04-11	3756	C2	9.42857	0	0	0	0	0	0	0	0	0	0	0	0	0	0	0	0	0	0	0	0	0	0	0	0	0	0	0	0	0	0	0	0	0	0	0	0	0	0	0	0	0	0	0
CC046/Unc	F	UNC	2021-07-29	3850	C3	11	0	0	0	0	0	0	0	0	0	0	0	3	2	0	2	2	0	0	0	0	0	0	2	1	1	2	1	0	0	0	0	0	0	0	0	0	0	0	0	0	0	0	0
CC046/Unc	F	UNC	2021-08-03	3851	C3	10.2857	0	0	0	0	0	0	0	0	2	3	3	3	2	0	0	0	0	0	0	0	0	0	0	0	2	1	0	0	0	0	0	0	0	0	0	0	0	0	0	0	0	0	0
CC046/Unc	F	UNC	2021-08-03	3852	C3	10.2857	0	0	0	0	0	0	0	0	0	0	0	0	3	2	2	0	0	0	0	0	0	0	0	0	0	0	0	0	0	0	0	0	0	0	0	0	0	0	0	0	0	0	0
CC046/Unc	F	UNC	2021-08-05	3853	C3	10	0	0	0	0	0	0	0	0	0	0	0	0	0	0	0	0	0	0	0	0	0	0	0	0	0	0	0	0	0	0	0	0	0	0	0	0	0	0	0	0	0	0	0
CC046/Unc	F	UNC	2021-08-05	3854	C3	10	0	0	0	0	0	0	0	3	2	0	0	0	0	0	0	0	0	0	0	0	0	0	0	0	0	0	0	0	0	0	0	0	0	0	0	0	0	0	0	0	0	0	0
CC046/Unc	M	UNC	2021-07-29	3855	C3	11	0	0	0	0	0	0	0	0	0	3	3	3	3	3	2	3	2	2	2	2	2	2	2	2	2	2	2	0	0	0	2	2	2	2	2	2	2	2	2	2	2	2	2
CC046/Unc	M	UNC	2021-08-01	3856	C3	10.5714	0	0	0	0	0	0	2	3	3	3	3	3	3	2	2	2	2	2	2	2	2	2	2	2	2	2	2	0	2	2	2	2	3	3	3	2	2	3	4	4	5	5	5
CC046/Unc	M	UNC	2021-08-01	3857	C3	10.5714	0	0	0	0	0	0	0	0	0	3	4	4	4	5	5	5	5	5	5	5	5	5	5	5	5	5	5	5	5	5	5	5	5	5	5	5	5	5	5	5	5	5	5
CC046/Unc	M	UNC	2021-08-05	3858	C3	10	0	0	0	0	0	0	2	3	4	4	4	2	2	2	2	2	2	2	2	2	2	2	2	2	2	2	2	2	2	1	0	0	0	0	2	0	2	2	2	2	2	2	2
CC046/Unc	M	UNC	2021-08-05	3859	C3	10	0	0	0	0	0	0	0	0	2	3	3	3	3	3	2	3	2	2	2	2	2	2	3	2	2	2	2	2	2	2	2	2	2	2	2	2	2	2	2	2	2	2	2
CC051/TauUnc	F	UNC	2021-01-05	3478	C1	11.4286	0	0	0	0	0	0	0	0	0	0	0	0	0	0	0	0	0	1	2	2	2	2	1	0	0	0	0	0	0	1	2	3	4	4	2	1	1	1	1	1	1	1	1
CC051/TauUnc	F	UNC	2021-01-06	3479	C1	11.2857	0	0	0	0	0	0	0	0	0	0	0	0	0	0	0	0	0	0	0	0	0	0	0	0	0	0	0	0	0	0	0	0	0	0	0	0	0	0	0	0	0	0	0
CC051/TauUnc	F	UNC	2021-01-06	3480	C1	11.2857	0	0	0	0	0	0	0	0	0	0	0	0	0	0	0	0	0	0	0	0	0	0	0	0	0	0	0	0	0	0	0	0	0	0	0	0	0	0	0	0	0	0	0
CC051/TauUnc	F	UNC	2021-01-06	3481	C1	11.2857	0	0	0	0	0	0	0	0	0	0	0	0	0	0	0	0	0	0	0	0	0	0	0	0	0	0	2	2	1	0	0	0	0	0	0	0	1	2	2	3	3	2	1
CC051/TauUnc	F	UNC	2021-01-06	3482	C1	11.2857	0	0	0	0	0	0	0	0	0	0	0	0	0	0	0	0	0	0	0	1	1	1	0	0	0	0	0	0	0	0	0	0	0	0	0	0	0	0	0	0	0	0	0
CC051/TauUnc	M	UNC	2021-01-04	3483	C1	11.5714	0	0	0	0	0	0	0	3	4	3	2	1	0	0	0	0	0	0	0	1	1	1	0	0	0	0	0	0	0	0	0	0	0	2	2	1	1	1	0	0	0	0	0
CC051/TauUnc	M	UNC	2021-01-04	3484	C1	11.5714	0	0	0	0	0	0	0	0	0	0	0	0	0	0	1	1	1	0	0	0	0	0	0	0	0	0	0	0	0	0	0	0	0	0	0	0	0	2	2	2	2	2	2
CC051/TauUnc	M	UNC	2021-01-04	3485	C1	11.5714	0	0	0	0	0	0	0	2	2	2	1	0	0	0	0	1	3	3	3	3	4	3	3	2	2	2	2	2	3	4	4	4	5	5	5	5	5	5	5	5	5	5	5
CC051/TauUnc	M	UNC	2021-01-04	3486	C1	11.5714	0	0	0	0	0	0	0	3	3	2	1	0	0	0	0	0	0	0	0	0	0	0	0	0	0	0	0	0	0	0	0	0	0	0	0	0	0	0	0	0	0	0	0
CC051/TauUnc	M	UNC	2021-01-04	3487	C1	11.5714	0	0	0	0	0	0	0	0	1	1	0	0	0	0	0	0	2	2	2	3	2	3	3	3	4	3	3	3	3	3	3	4	3	2	2	2	1	2	2	2	2	2	2
CC059/TauUnc	F	UNC	2021-01-05	3534	C1	11.4286	0	0	0	0	0	0	0	0	0	0	0	0	0	0	1	1	1	1	0	0	0	0	2	1	1	1	0	0	0	0	0	2	2	2	2	0	0	0	0	0	0	0	0
CC059/TauUnc	F	UNC	2021-01-05	3535	C1	11.4286	0	0	0	0	0	0	0	0	0	0	0	0	0	1	2	2	0	0	0	2	2	2	2	2	2	2	2	1	2	1	1	1	1	1	1	1	1	1	1	1	1	1	0
CC059/TauUnc	F	UNC	2021-01-11	3536	C1	10.5714	0	0	0	0	0	0	0	0	0	0	0	0	0	0	1	1	2	1	1	0	0	0	2	2	2	3	2	2	2	2	2	2	2	2	2	1	0	0	1	0	0	0	0
CC059/TauUnc	F	UNC	2021-01-11	3537	C1	10.5714	0	0	0	0	0	0	0	0	0	0	2	2	3	2	0	0	0	0	2	2	3	3	2	2	1	1	0	0	0	1	3	3	3	3	3	4	4	4	4	5	4	5	4
CC059/TauUnc	F	UNC	2021-01-11	3538	C1	10.5714	0	0	0	0	0	0	0	0	0	0	0	0	0	1	1	1	1	0	0	0	0	0	0	2	2	2	2	1	0	0	0	0	1	0	0	2	3	3	3	3	2	2	2
CC059/TauUnc	M	UNC	2021-01-11	3539	C1	10.5714	0	0	0	0	0	0	0	0	0	0	0	0	0	0	0	0	2	2	2	2	2	2	2	1	1	0	1	1	3	3	3	3	3	4	3	3	3	3	3	3	3	3	3
CC059/TauUnc	M	UNC	2021-01-11	3540	C1	10.5714	0	0	0	0	0	0	0	0	0	0	0	0	0	0	0	0	0	0	0	0	2	2	2	2	2	2	1	1	1	1	2	2	2	3	3	3	3	3	2	2	2	2	2
CC059/TauUnc	M	UNC	2021-01-11	3541	C1	10.5714	0	0	0	0	0	0	0	0	0	1	0	0	0	0	0	0	0	0	0	0	0	0	0	0	0	0	0	0	0	0	0	0	0	0	0	0	0	0	0	0	0	0	0
CC059/TauUnc	M	UNC	2021-01-11	3542	C1	10.5714	0	0	0	0	0	0	0	0	0	0	0	0	0	0	0	0	0	2	2	2	0	0	0	0	0	0	0	0	0	0	0	0	0	0	0	0	0	0	0	0	0	0	0
CC059/TauUnc	M	UNC	2021-01-11	3543	C1	10.5714	0	0	0	0	0	0	0	0	0	0	0	0	0	0	0	0	0	1	2	2	0	0	0	0	0	0	2	2	2	2	2	2	2	2	2	2	2	2	2	2	2	2	2
CC061/GeniUnc	F	UNC	2021-04-03	3757	C2	10.5714	0	0	0	0	0	0	0	0	0	1	2	2	2	2	2	2	2	1	1	0	0	0	0	0	0	0	0	0	0	0	0	0	0	0	0	0	0	0	0	0	0	0	0
CC061/GeniUnc	F	UNC	2021-04-08	3758	C2	9.85714	0	0	0	0	0	0	0	0	0	0	0	0	0	0	0	0	0	0	0	0	0	0	0	0	0	0	0	0	0	0	0	0	0	0	0	0	0	0	0	0	0	0	0
CC061/GeniUnc	F	UNC	2021-01-03	3488	C1	11.7143	0	0	0	0	0	0	0	2	2	3	0	0	0	2	2	2	2	2	2	2	2	2	0	2	1	2	3	3	3	2	2	2	2	2	2	2	2	2	2	2	2	2	2
CC061/GeniUnc	F	UNC	2021-01-03	3489	C1	11.7143	0	0	0	0	0	0	0	0	1	0	3	3	3	1	0	0	0	0	0	0	0	0	0	0	0	0	0	0	0	0	0	0	0	0	0	0	0	0	0	0	0	0	0
CC061/GeniUnc	F	UNC	2021-01-09	3490	C1	10.8571	0	0	0	0	0	1	2	3	3	1	2	2	2	2	2	1	2	1	1	2	2	2	2	2	2	0	2	2	2	2	2	2	2	2	2	2	1	2	2	2	1	0	0
CC061/GeniUnc	M	UNC	2021-01-03	3491	C1	11.7143	0	0	0	0	0	0	0	0	1	2	1	2	2	2	1	1	0	0	0	0	0	0	0	0	0	0	0	0	0	0	0	0	0	0	0	0	0	0	0	0	0	0	0
CC061/GeniUnc	M	UNC	2021-01-03	3492	C1	11.7143	0	0	0	0	0	0	0	0	0	1	0	0	0	0	0	0	0	0	0	0	0	0	0	0	0	0	0	0	0	0	0	0	0	0	0	0	0	0	0	0	0	0	0
CC061/GeniUnc	M	UNC	2021-01-04	3493	C1	11.5714	0	0	0	0	0	1	1	2	2	2	0	0	0	0	0	0	0	0	0	0	0	2	2	2	2	2	2	1	2	2	2	2	2	2	2	2	2	2	1	2	2	1	2
CC061/GeniUnc	M	UNC	2021-01-04	3494	C1	11.5714	0	0	0	0	0	0	0	2	1	0	0	0	0	0	0	0	0	0	0	0	0	0	0	0	0	0	0	0	0	0	0	0	0	0	0	0	0	0	0	0	0	0	0
CC061/GeniUnc	M	UNC	2021-07-29	3833	C3	11	0	0	0	0	0	0	0	0	0	0	0	0	0	0	2	2	2	2	0	0	0	0	0	0	0	0	0	0	0	0	0	0	0	0	2	2	3	3	3	4	4	4	3
CC061/GeniUnc	M	UNC	2021-07-29	3834	C3	11	0	0	0	0	0	0	0	1	2	2	2	2	2	2	2	2	2	2	2	2	2	2	2	2	2	2	2	2	2	2	1	1	2	3	3	2	3	3	3	4	4	3	2
CC068/GeniUnc	F	UNC	2021-03-28	3759	C2	11.4286	0	0	0	0	0	0	0	0	0	0	0	0	0	0	0	0	0	0	0	0	0	0	1	1	2	2	1	0	0	0	0	0	0	0	0	0	0	0	0	0	0	0	0
CC068/GeniUnc	F	UNC	2021-03-28	3760	C2	11.4286	0	0	0	0	0	0	0	0	0	0	0	0	0	0	0	0	0	0	0	0	1	2	2	2	0	0	0	0	0	0	0	0	0	0	0	0	0	0	0	0	0	0	0
CC068/GeniUnc	F	UNC	2021-03-28	3761	C2	11.4286	0	0	0	0	0	0	0	0	0	0	0	0	0	0	0	0	0	0	0	2	2	3	3	1	0	0	0	0	0	0	0	0	0	0	2	2	2	2	0	0	0	0	0
CC068/GeniUnc	F	UNC	2021-03-30	3762	C2	11.1429	0	0	0	0	0	0	0	0	0	0	0	0	0	0	0	0	0	0	0	0	0	0	0	0	0	0	0	0	0	0	0	0	0	0	0	0	0	0	0	0	0	0	0
CC068/GeniUnc	F	UNC	2021-03-30	3763	C2	11.1429	0	0	0	0	0	0	0	0	0	0	0	0	0	0	0	0	0	0	0	0	0	0	0	0	0	0	0	0	0	0	0	0	0	0	0	0	0	0	0	0	0	0	0
CC068/GeniUnc	M	UNC	2021-03-28	3764	C2	11.4286	0	0	0	0	0	0	0	0	2	2	2	2	0	0	0	0	0	0	0	0	0	0	0	0	0	0	0	0	0	0	0	0	0	0	0	0	0	0	0	0	0	0	0
CC068/GeniUnc	M	UNC	2021-01-08	3544	C1	11	0	0	0	0	0	0	1	3	3	2	1	0	0	0	0	0	0	0	0	0	0	0	0	0	0	0	0	0	0	0	0	0	0	0	0	0	0	0	0	0	0	0	0
CC068/GeniUnc	M	UNC	2021-01-08	3545	C1	11	0	0	0	0	0	0	0	2	2	0	0	0	0	0	0	0	0	0	0	0	0	0	0	0	0	0	0	0	0	0	0	0	0	0	0	0	0	0	0	0	0	0	0
CC068/GeniUnc	M	UNC	2021-01-08	3546	C1	11	0	0	0	0	0	0	0	0	0	0	0	0	0	0	0	0	0	0	0	0	1	1	1	0	0	0	0	0	0	0	0	0	0	0	0	0	0	0	0	0	0	0	0
CC072/GeniUnc	F	UNC	2021-07-13	3835	C3	13.2857	0	0	0	0	0	0	0	0	0	0	0	0	0	0	0	0	0	0	0	0	0	0	0	0	0	0	0	0	0	0	0	0	0	0	0	0	0	0	0	0	0	0	0
CC072/GeniUnc	F	UNC	2021-07-13	3836	C3	13.2857	0	0	0	0	0	0	0	0	0	0	0	0	0	0	0	0	0	0	0	0	0	0	0	0	0	0	0	0	0	0	0	0	0	0	0	0	0	0	0	0	0	0	0
CC072/GeniUnc	F	UNC	2021-07-13	3837	C3	13.2857	0	0	0	0	0	0	0	0	0	0	0	0	0	0	0	0	0	0	0	0	0	0	0	0	0	0	0	0	0	0	0	0	0	0	0	0	0	0	0	0	0	0	0
CC072/GeniUnc	F	UNC	2021-07-14	3838	C3	13.1429	0	0	0	0	0	0	0	0	0	0	0	0	0	0	0	0	0	0	0	0	0	0	0	0	0	0	0	0	0	0	0	0	0	0	0	0	0	0	0	0	0	0	0
CC072/GeniUnc	F	UNC	2021-07-14	3839	C3	13.1429	0	0	0	0	0	0	0	0	0	0	0	0	0	0	0	0	0	0	0	0	0	0	0	0	0	0	0	0	0	0	0	0	0	0	0	0	0	0	0	0	0	0	0
CC072/GeniUnc	M	UNC	2021-01-11	3547	C1	10.5714	0	0	0	0	0	0	0	0	0	0	0	0	0	0	0	0	0	0	0	0	0	0	0	0	0	0	0	0	0	0	0	0	0	0	0	0	0	0	0	0	0	0	0
CC072/GeniUnc	M	UNC	2021-01-11	3548	C1	10.5714	0	0	0	0	0	0	0	0	0	0	0	0	0	0	0	0	0	0	0	0	0	0	0	0	0	0	0	0	0	0	0	0	0	0	0	0	0	0	0	0	0	0	0
CC072/GeniUnc	M	UNC	2021-04-01	3765	C2	10.8571	0	0	0	0	0	0	0	0	0	0	0	0	0	0	0	0	0	0	0	0	0	0	0	0	0	0	0	0	0	0	0	0	0	0	0	0	0	0	0	0	0	0	0
CC072/GeniUnc	M	UNC	2021-04-01	3766	C2	10.8571	0	0	0	0	0	0	0	0	0	0	0	0	0	0	0	0	0	0	0	0	0	0	0	0	0	0	0	0	0	0	0	0	0	0	0	0	0	0	0	0	0	0	0
CC072/GeniUnc	M	UNC	2021-04-01	3767	C2	10.8571	0	0	0	0	0	0	0	0	0	0	0	0	0	0	0	0	0	0	0	0	0	0	0	0	0	0	0	0	0	0	0	0	0	0	0	0	0	0	0	0	0	0	0
CC074/Unc	F	UNC	2021-04-12	3768	C2	10.8571	0	0	0	0	0	0	0	0	0	0	0	0	0	0	0	0	0	0	0	0	0	0	0	0	0	0	0	0	1	1	2	2	2	0	0	0	0	0	0	0	0	0	0
CC074/Unc	F	UNC	2021-04-12	3769	C2	9.28571	0	0	0	0	0	0	0	0	0	0	0	0	0	0	0	0	0	0	0	0	0	0	0	0	0	0	0	0	0	0	0	0	0	0	0	0	0	0	0	0	0	0	0
CC074/Unc	F	UNC	2021-04-15	3770	C2	9.28571	0	0	0	0	0	0	0	0	0	0	0	0	2	2	2	2	2	2	2	2	2	2	2	2	2	2	1	2	3	3	3	2	3	2	2	2	2	2	2	2	2	2	2
CC074/Unc	F	UNC	2020-12-31	3495	C1	12.1429	0	0	0	0	0	0	0	0	0	0	0	0	0	0	0	0	0	0	0	0	0	0	0	0	0	0	0	0	2	2	2	2	2	0	0	0	0	0	0	0	0	0	0
CC074/Unc	F	UNC	2021-01-01	3497	C1	12	0	0	0	0	0	0	0	0	0	0	0	0	0	0	0	0	0	0	0	0	0	0	0	0	0	0	0	0	0	0	0	0	0	0	0	0	0	0	0	0	0	0	0
CC074/Unc	M	UNC	2020-12-27	3498	C1	12.7143	0	0	0	0	0	0	0	0	0	0	0	0	0	0	0	0	1	1	2	0	0	0	0	0	0	0	0	0	0	0	0	0	0	0	0	0	0	0	0	0	0	0	0
CC074/Unc	M	UNC	2021-01-01	3499	C1	12	0	0	0	0	0	0	0	2	1	0	0	0	0	0	1	2	1	1	1	1	1	1	0	0	0	0	0	0	0	0	0	1	1	2	2	2	2	2	1	1	1	1	1
CC074/Unc	M	UNC	2021-01-01	3500	C1	12	0	0	0	0	0	0	0	2	2	2	2	2	2	1	0	0	0	0	0	0	0	0	2	0	0	0	0	0	0	0	0	0	0	0	0	0	0	0	0	0	0	0	0
CC074/Unc	M	UNC	2021-04-12	3771	C2	8.85714	0	0	0	0	0	0	0	0	0	0	2	2	2	1	0	0	0	0	0	0	0	0	0	0	2	2	2	1	2	2	0	1	0	0	0	0	0	0	0	0	0	0	0
CC074/Unc	M	UNC	2021-04-12	3772	C2	9.28571	0	0	0	0	0	0	0	0	0	0	0	0	0	0	0	0	0	0	0	0	2	2	3	3	2	2	2	2	2	2	2	2	3	3	3	4	4	3	3	3	3	4	3
CC075/Unc	F	UNC	2020-12-29	3549	C1	12.4286	0	0	0	0	0	0	0	0	0	0	0	0	0	0	0	0	1	0	0	0	0	0	0	0	0	0	0	0	0	0	0	0	0	0	0	0	0	0	0	0	0	0	0
CC075/Unc	F	UNC	2020-12-29	3550	C1	12.4286	0	0	0	0	0	0	0	1	2	3	5	5	5	5	5	5	5	5	5	5	5	5	5	5	5	5	5	5	5	5	5	5	5	5	5	5	5	5	5	5	5	5	5
CC075/Unc	F	UNC	2020-12-29	3551	C1	12.4286	0	0	0	0	0	0	0	0	0	0	0	0	0	0	0	0	0	0	0	0	0	0	0	0	0	0	0	0	0	0	0	0	0	0	0	0	0	0	0	0	0	0	0
CC075/Unc	F	UNC	2020-12-29	3552	C1	12.4286	0	0	0	0	0	0	0	0	0	3	3	3	3	3	3	3	2	2	2	2	2	2	2	2	1	2	1	2	2	2	2	2	2	2	2	2	2	2	2	2	2	4	2
CC075/Unc	F	UNC	2020-12-31	3553	C1	12.1429	0	0	0	0	0	0	0	0	0	0	0	0	0	0	0	0	0	0	0	0	0	0	0	0	0	0	0	0	0	2	2	2	3	3	4	4	4	0	0	0	0	4	0
CC075/Unc	M	UNC	2021-04-03	3773	C2	9.28571	0	0	0	0	0	0	0	0	0	0	0	0	0	0	0	0	0	0	0	0	0	0	0	0	0	0	0	0	0	0	0	0	0	0	0	0	0	0	0	0	0	0	0
CC075/Unc	M	UNC	2021-04-03	3774	C2	10.5714	0	0	0	0	0	0	0	0	0	0	0	0	0	0	0	0	2	2	2	0	0	0	0	0	1	2	3	3	3	3	2	2	2	2	4	4	2	2	3	2	2	1	1
CC075/Unc	M	UNC	2021-04-03	3775	C2	10.5714	0	0	0	0	0	0	0	1	3	3	2	2	2	0	0	0	0	0	0	0	0	0	0	2	3	4	4	3	4	3	3	4	3	3	3	3	3	3	4	4	4	4	3
CC075/Unc	M	UNC	2021-04-10	3776	C2	10.5714	0	0	0	0	0	0	0	0	0	4	4	4	4	4	4	2	2	2	2	2	2	2	2	3	3	4	4	4	4	3	3	3	3	2	2	2	2	2	2	2	2	2	3
CC075/Unc	M	UNC	2021-04-10	3777	C2	9.57143	0	0	0	0	0	0	0	0	0	0	0	0	0	0	0	0	0	0	0	0	0	0	0	0	0	0	0	0	0	0	0	0	0	0	0	0	1	1	0	0	0	0	0
CC083/Unc	F	UNC	2021-01-07	3338	C1	11.1429	0	0	0	0	0	0	0	0	0	0	0	0	0	0	0	0	0	0	0	0	0	0	0	0	0	0	0	0	0	0	0	0	0	0	0	0	0	0	0	0	0	0	0
CC083/Unc	F	UNC	2021-01-09	3339	C1	10.8571	0	0	0	0	0	0	0	0	0	0	0	0	0	0	0	0	0	0	0	0	3	3	3	4	4	4	3	3	3	3	2	2	2	2	2	2	2	3	4	4	4	4	4
CC083/Unc	F	UNC	2021-01-09	3340	C1	10.8571	0	0	0	0	0	0	0	0	0	0	0	0	0	0	0	0	0	0	0	0	0	0	0	0	0	0	0	0	0	0	0	0	0	0	0	0	0	0	0	0	0	0	0
CC083/Unc	F	UNC	2021-01-09	3341	C1	10.8571	0	0	0	0	0	0	0	0	0	2	2	2	2	1	0	0	0	0	0	0	0	0	0	0	0	0	0	0	0	0	0	0	1	2	2	2	2	2	2	2	2	2	2
CC083/Unc	F	UNC	2021-01-09	3342	C1	10.8571	0	0	0	0	0	0	0	0	0	3	3	4	5	4	3	3	4	3	4	3	3	3	4	4	4	4	3	3	4	4	4	4	4	4	4	4	4	4	4	4	4	4	4
CC083/Unc	M	UNC	2021-01-03	3343	C1	11.7143	0	0	0	0	0	0	0	0	0	0	0	0	0	0	0	0	1	1	2	2	2	3	2	2	2	2	2	2	2	2	1	1	1	2	2	3	3	3	3	3	3	3	3
CC083/Unc	M	UNC	2021-01-09	3344	C1	10.8571	0	0	0	0	0	0	0	0	1	0	0	0	0	0	0	0	0	0	0	0	0	0	0	0	0	0	0	0	0	0	0	0	0	0	0	0	0	0	0	0	0	0	0
CC083/Unc	M	UNC	2021-01-09	3345	C1	10.8571	0	0	0	0	0	0	0	0	0	0	0	0	0	0	0	0	0	0	0	0	0	0	0	0	0	0	0	0	0	0	0	0	0	0	0	0	0	0	2	2	2	2	2
CC083/Unc	M	UNC	2021-01-09	3346	C1	10.8571	0	0	0	0	0	0	0	0	0	2	2	2	1	0	0	0	0	0	0	0	0	0	0	0	0	0	0	0	2	2	3	3	2	2	2	2	2	2	2	2	2	2	2
CC083/Unc	M	UNC	2021-01-09	3347	C1	10.8571	0	0	0	0	0	0	0	0	0	0	0	0	0	0	0	0	0	0	0	0	0	0	0	0	0	0	0	0	0	0	0	0	0	0	0	0	0	0	0	0	0	0	0
CC084/TauUnc	F	UNC	2021-07-22	3840	C3	12	0	0	0	0	0	0	0	2	2	2	2	2	2	0	0	0	0	0	2	2	4	2	4	3	2	2	2	2	2	2	2	2	2	2	2	2	2	2	2	2	2	2	2
CC084/TauUnc	F	UNC	2021-07-22	3841	C3	12	0	0	0	0	0	0	0	0	2	2	2	2	2	2	2	2	2	2	2	2	2	3	2	2	2	2	2	2	2	4	3	3	2	2	2	2	2	2	2	2	2	2	2
CC084/TauUnc	F	UNC	2021-07-23	3842	C3	11.8571	0	0	0	0	0	0	0	2	2	2	2	2	2	2	2	0	0	0	0	0	0	0	2	0	0	2	2	3	2	3	3	3	0	0	2	2	2	2	2	3	4	4	3
CC084/TauUnc	F	UNC	2021-07-30	3843	C3	10.8571	0	0	0	0	0	0	2	2	3	3	3	2	0	0	0	0	0	0	0	2	2	2	0	0	0	0	0	0	2	2	2	2	0	0	0	2	0	0	0	0	0	0	0
CC084/TauUnc	F	UNC	2021-07-30	3844	C3	10.8571	0	0	0	0	0	0	0	0	2	2	2	2	1	0	0	0	0	2	0	0	0	0	0	0	0	0	0	0	0	0	0	0	0	0	0	0	0	0	0	0	0	0	0
CC084/TauUnc	M	UNC	2021-07-22	3845	C3	12	0	0	0	0	0	0	0	2	3	4	2	2	2	0	2	0	1	0	0	0	0	0	0	0	0	1	2	2	2	4	4	4	4	3	2	3	3	3	3	4	4	2	2
CC084/TauUnc	M	UNC	2021-07-22	3846	C3	12	0	0	0	0	0	0	0	2	3	3	2	2	2	0	0	0	0	0	2	3	2	3	3	2	2	2	2	2	2	2	2	2	2	2	2	2	3	3	3	2	2	2	2
CC084/TauUnc	M	UNC	2021-07-22	3847	C3	12	0	0	0	0	0	0	0	0	2	2	4	3	2	2	2	2	2	4	2	2	2	0	0	0	2	2	2	2	2	2	2	2	2	0	2	2	2	2	2	2	2	2	0
CC084/TauUnc	M	UNC	2021-07-23	3848	C3	11.8571	0	0	0	0	0	0	0	3	4	3	2	2	2	0	0	0	0	0	0	2	2	2	2	2	2	2	1	0	0	1	1	0	0	0	0	2	2	2	2	3	3	2	2
CC084/TauUnc	M	UNC	2021-07-23	3849	C3	11.8571	0	0	0	0	0	0	0	2	3	3	2	2	2	2	2	2	2	2	2	2	2	2	2	2	1	1	1	2	2	2	2	2	2	2	2	2	3	3	3	2	2	2	2
[truncated: 4 more columns]

## Sheet: Daily AR Disease Scores
Daily AR-EAE disease scores per mouse. Sorted by strain and sex.
Daily scores are conditionally formatted using blue (low) to red (high)
							Day Post Induction
Strain	Sex	Source	Date of Birth	ID	Cohort	Age at D0 (Weeks)	5	6	7	8	9	10	11	12	13	14	15	16	17	18	19	20	21	22	23	24	25	26	27	28	29	30	31	32	33	34	35	36	37	38	39	40	41	42	43	44	45	46	47
C57BL/6	F	Jax	2021-01-12	3401	C1	10.4286	0	0	0	0	0	0	0	2	0	0	0	0	0	0	0	0	0	0	0	0	0	0	0	0	0	0	0	0	0	0	0	0	0	0	0	0	0	0	0	0	0	0	0
C57BL/6	F	Jax	2021-01-12	3402	C1	10.4286	0	0	0	0	0	0	0	0	0	0	0	0	0	0	0	0	0	0	0	0	0	0	0	0	0	0	0	0	0	0	0	0	0	0	0	0	0	0	0	0	0	0	0
C57BL/6	F	Jax	2021-01-12	3403	C1	10.4286	0	0	0	0	0	0	0	0	0	0	0	0	0	0	0	0	0	0	0	0	0	0	0	0	0	0	0	0	0	0	0	0	0	0	0	0	0	0	0	0	0	0	0
C57BL/6	F	Jax	2021-01-12	3404	C1	10.4286	0	0	0	0	0	0	0	0	0	0	0	0	0	0	0	0	0	0	0	0	0	0	0	0	0	0	0	0	0	0	0	0	0	0	0	0	0	0	0	0	0	0	0
C57BL/6	F	Jax	2020-12-22	3409	C1	13.4286	0	0	0	0	0	0	0	0	0	0	0	0	0	0	0	0	0	0	0	0	0	0	0	0	0	0	0	0	0	0	0	0	0	0	0	0	0	0	0	0	0	0	0
C57BL/6	F	Jax	2020-12-22	3410	C1	13.4286	0	0	0	0	0	0	0	0	0	0	0	0	0	0	0	0	0	0	0	0	0	0	0	0	0	0	0	0	0	0	0	0	0	0	0	0	0	0	0	0	0	0	0
C57BL/6	F	Jax	2020-12-22	3411	C1	13.4286	0	0	0	0	0	2	0	0	0	0	0	0	0	0	0	0	0	0	0	0	0	0	0	0	0	0	0	0	0	0	0	0	0	0	0	0	0	0	0	0	0	0	0
C57BL/6	F	Jax	2020-12-22	3412	C1	13.4286	0	0	0	0	0	0	0	0	0	0	0	0	0	0	0	0	0	0	0	0	0	0	0	0	0	0	0	0	0	0	0	0	0	0	0	0	0	0	0	0	0	0	0
C57BL/6	F	Jax	2021-04-13	3701	C2	9.14286	0	0	0	0	0	0	0	0	0	0	0	0	0	0	0	0	0	0	0	0	0	0	0	0	0	0	0	0	0	0	0	0	0	0	0	0	0	0	0	0	0	0	0
C57BL/6	F	Jax	2021-04-13	3702	C2	9.14286	0	0	0	0	0	0	0	0	0	0	0	0	0	0	0	0	0	0	0	0	0	0	0	0	0	0	0	0	0	0	0	0	0	0	0	0	0	0	0	3	0	0	0
C57BL/6	F	Jax	2021-04-13	3703	C2	9.14286	0	0	0	0	0	0	0	0	0	0	0	0	0	0	0	0	0	0	0	0	0	0	0	0	0	0	0	0	0	0	0	0	0	0	0	0	0	0	0	0	0	0	0
C57BL/6	F	Jax	2021-04-13	3704	C2	9.14286	0	0	0	0	0	0	0	0	0	0	0	0	0	0	0	0	0	0	0	0	0	0	0	0	0	0	0	0	0	0	0	0	0	0	0	0	0	0	0	0	0	0	0
C57BL/6	F	Jax	2021-04-13	3705	C2	9.14286	0	0	0	0	0	0	0	0	0	0	0	0	0	0	0	0	0	0	0	0	0	0	0	0	0	0	0	0	0	0	0	0	0	0	0	0	0	0	0	0	0	0	0
C57BL/6	F	Jax	2021-08-10	3813	C3	9.28571	0	0	0	0	0	0	0	0	0	0	0	0	0	0	0	0	0	0	0	0	0	0	0	0	0	0	0	0	0	0	0	0	0	0	0	0	0	0	0	0	0	0	0
C57BL/6	F	Jax	2021-08-10	3814	C3	9.28571	0	0	0	0	0	0	0	0	0	0	0	0	0	0	0	0	0	0	0	0	0	0	0	0	0	0	0	0	0	0	0	0	0	0	0	0	0	0	0	0	0	0	0
C57BL/6	F	Jax	2021-08-10	3815	C3	9.28571	0	0	0	0	0	0	0	0	0	0	0	0	0	0	0	0	0	0	0	0	0	0	0	0	0	0	0	0	0	0	0	0	0	0	0	0	0	0	0	0	0	0	0
C57BL/6	F	Jax	2021-08-10	3816	C3	9.28571	0	0	0	0	0	0	0	0	0	0	0	0	0	0	0	0	0	0	0	0	0	0	0	0	0	0	0	0	0	0	0	0	0	0	0	0	0	0	0	0	0	0	0
C57BL/6	F	Jax	2021-08-10	3817	C3	9.28571	0	0	0	0	0	0	0	0	0	0	0	0	0	0	0	0	0	0	0	0	0	0	0	0	0	0	0	0	0	0	0	0	0	3	3	0	3	0	0	0	0	0	0
C57BL/6	M	Jax	2021-01-12	3405	C1	10.4286	0	0	0	0	0	0	0	4	0	4	4	4	0	0	0	0	0	0	3	0	0	0	0	0	0	0	0	0	0	0	0	0	0	0	0	0	0	0	0	0	0	0	0
C57BL/6	M	Jax	2021-01-12	3406	C1	10.4286	0	0	0	0	0	0	0	0	0	0	0	0	0	0	0	0	0	0	0	0	0	0	0	0	0	0	0	0	0	0	0	0	0	0	0	0	0	0	0	0	0	0	0
C57BL/6	M	Jax	2021-01-12	3407	C1	10.4286	0	0	0	0	0	0	0	0	0	0	0	0	0	0	0	0	0	0	0	0	0	0	0	0	0	0	0	0	0	0	0	0	0	0	0	0	0	0	0	0	0	0	0
C57BL/6	M	Jax	2021-01-12	3408	C1	10.4286	0	0	0	0	0	0	0	0	0	0	0	0	0	0	0	0	0	0	0	0	0	0	0	0	0	0	0	0	0	0	0	0	0	0	0	0	0	0	0	0	0	0	0
C57BL/6	M	Jax	2020-12-22	3413	C1	13.4286	0	0	0	0	0	0	0	0	0	0	0	0	0	0	0	0	0	0	0	0	0	0	0	0	0	0	0	0	0	0	0	0	0	0	0	0	0	0	0	0	0	0	0
C57BL/6	M	Jax	2020-12-22	3414	C1	13.4286	0	0	0	0	0	0	0	0	0	0	0	0	0	0	0	0	0	0	0	0	0	0	0	0	0	0	0	0	0	0	0	0	0	0	0	0	0	0	0	0	0	0	0
C57BL/6	M	Jax	2020-12-22	3415	C1	13.4286	0	0	0	0	0	0	0	0	0	0	0	0	0	0	0	0	0	0	0	0	0	0	0	0	0	0	0	0	0	0	0	0	0	0	0	0	0	0	0	0	0	0	0
C57BL/6	M	Jax	2020-12-22	3416	C1	13.4286	0	0	0	0	0	0	0	0	0	0	0	0	0	0	0	0	0	0	0	0	0	0	0	0	0	0	0	0	0	0	0	0	0	0	0	0	0	0	0	0	0	0	0
C57BL/6	M	Jax	2021-04-13	3706	C2	9.14286	0	0	0	0	0	0	0	0	0	0	0	0	0	0	0	0	0	0	0	0	0	0	0	0	0	0	0	0	0	0	0	0	0	0	0	0	0	0	0	0	0	0	0
C57BL/6	M	Jax	2021-04-13	3707	C2	9.14286	0	0	0	0	0	0	0	0	0	0	0	0	0	0	0	0	0	0	0	0	0	0	0	0	0	0	0	0	0	0	0	0	0	0	0	0	0	0	0	0	0	0	0
C57BL/6	M	Jax	2021-04-13	3708	C2	9.14286	0	0	0	0	0	0	0	0	0	0	0	0	0	0	0	0	0	0	0	0	0	0	0	0	0	0	0	0	0	0	0	0	0	0	0	0	0	0	0	0	0	0	0
C57BL/6	M	Jax	2021-04-13	3709	C2	9.14286	0	0	0	0	0	0	0	0	0	0	0	0	0	0	0	0	0	0	0	0	0	0	0	0	0	0	0	0	0	0	0	0	0	0	0	0	0	0	0	0	0	0	0
C57BL/6	M	Jax	2021-04-13	3710	C2	9.14286	0	0	0	0	0	0	0	0	0	0	0	0	0	0	0	0	0	0	0	0	0	0	0	0	0	0	0	0	0	0	0	0	0	0	0	0	0	0	0	0	0	0	0
C57BL/6	M	Jax	2021-08-10	3818	C3	9.28571	0	0	0	0	0	0	0	0	0	0	0	0	0	0	0	0	0	0	0	0	0	0	0	0	0	0	0	0	0	0	0	0	0	0	0	0	0	0	0	0	0	0	0
C57BL/6	M	Jax	2021-08-10	3819	C3	9.28571	0	0	0	0	0	0	0	2	2	2	3	3	2	2	0	0	0	0	0	0	0	0	0	0	0	0	0	0	0	0	0	0	0	0	0	0	0	0	0	0	0	0	0
C57BL/6	M	Jax	2021-08-10	3820	C3	9.28571	0	0	0	0	0	0	0	0	0	0	0	0	0	0	0	0	0	0	0	0	0	0	0	0	0	0	0	0	0	0	0	0	0	0	0	0	0	0	0	0	0	0	0
C57BL/6	M	Jax	2021-08-10	3821	C3	9.28571	0	0	0	0	0	0	0	0	0	0	0	0	0	0	0	0	0	0	0	0	0	0	0	0	0	0	0	0	0	0	0	0	0	0	0	0	0	0	0	0	0	0	0
C57BL/6	M	Jax	2021-08-10	3822	C3	9.28571	0	0	0	0	0	0	0	0	0	0	4	4	0	0	0	0	2	3	4	0	0	0	0	0	0	0	0	0	0	0	0	0	0	0	0	0	0	0	0	0	0	0	0
CC001/Unc	F	UNC	2021-01-05	3417	C1	11.4286	0	0	0	0	0	0	0	0	0	0	0	0	0	0	0	0	0	0	0	0	0	0	0	0	0	0	0	0	0	0	0	0	0	0	0	0	0	0	0	0	0	0	0
CC001/Unc	F	UNC	2021-01-05	3418	C1	11.4286	0	0	0	0	0	0	0	0	0	0	0	0	0	0	0	0	0	0	0	0	0	0	0	0	0	0	0	0	0	0	0	0	0	0	0	0	0	0	0	0	0	0	0
CC001/Unc	F	UNC	2021-01-05	3419	C1	11.4286	0	0	0	0	0	0	0	0	0	0	0	0	0	0	0	0	0	0	0	0	0	0	0	0	0	0	0	0	0	0	0	0	0	0	0	0	0	0	0	0	0	0	0
CC001/Unc	F	UNC	2021-01-05	3420	C1	11.4286	0	0	0	0	0	0	0	0	0	0	0	0	0	0	0	0	0	0	0	0	0	0	0	0	0	0	0	0	0	0	0	0	0	0	0	0	0	0	0	0	0	0	0
CC001/Unc	F	UNC	2021-01-05	3421	C1	11.4286	0	0	0	0	0	0	0	0	0	0	0	0	0	0	0	0	3	0	0	3	2	2	2	0	0	0	0	0	0	0	0	0	0	0	0	4	4	4	4	4	3	4	4
CC001/Unc	M	UNC	2021-01-05	3422	C1	11.4286	0	0	0	0	0	0	0	0	0	0	0	0	0	0	0	0	0	0	0	0	0	0	0	0	0	0	0	0	0	0	0	0	0	0	0	0	0	0	0	0	0	0	0
CC001/Unc	M	UNC	2021-01-05	3423	C1	11.4286	0	0	0	0	0	0	0	0	0	0	0	0	0	0	0	0	0	0	0	0	0	0	0	0	0	0	0	0	0	0	0	0	0	0	0	0	0	0	0	0	0	0	0
CC001/Unc	M	UNC	2021-01-07	3425	C1	11.1429	0	0	0	0	0	0	0	0	0	0	0	0	0	0	0	0	0	0	0	0	0	0	0	0	0	0	0	0	0	0	0	0	0	0	0	0	0	0	0	0	0	0	0
CC001/Unc	M	UNC	2021-01-07	3426	C1	11.1429	0	0	0	0	0	0	0	0	0	0	0	0	0	0	0	0	0	0	0	0	0	0	0	0	0	0	0	0	0	0	0	0	0	0	0	0	0	0	0	0	0	0	0
CC002/Unc	F	UNC	2021-03-28	3778	C2	11.4286	0	0	0	0	0	0	0	0	0	0	0	0	0	0	0	0	0	0	0	0	0	0	0	0	0	0	0	0	0	0	0	0	0	0	0	0	0	0	0	0	0	0	0
CC002/Unc	F	UNC	2021-03-28	3779	C2	11.4286	0	0	0	0	0	0	0	0	0	0	0	0	0	0	0	0	0	0	0	0	0	0	0	0	0	0	0	0	0	0	0	0	0	0	0	0	0	0	0	0	0	0	0
CC002/Unc	F	UNC	2021-03-28	3780	C2	11.4286	0	0	0	0	0	0	0	0	0	0	0	0	0	0	0	0	0	0	0	0	0	0	0	0	0	0	0	0	0	0	0	0	0	0	0	0	0	0	0	0	0	0	0
CC002/Unc	F	UNC	2021-03-28	3781	C2	11.4286	0	0	0	0	0	0	0	0	0	0	0	0	0	0	0	0	0	0	0	0	0	0	0	0	0	0	0	0	0	0	0	0	0	0	0	0	0	0	0	0	0	0	0
CC002/Unc	F	UNC	2021-03-28	3782	C2	11.4286	0	0	0	0	0	0	0	0	0	2	2	2	0	0	0	0	0	0	0	0	0	0	0	0	0	0	0	0	0	0	0	0	0	0	0	0	0	0	0	0	0	0	0
CC002/Unc	M	UNC	2021-01-11	3427	C1	10.5714	0	0	0	0	0	0	0	0	0	0	0	0	0	0	0	0	0	0	0	0	0	0	0	0	0	0	0	0	0	0	0	0	0	0	0	0	0	0	0	0	0	0	0
CC002/Unc	M	UNC	2021-01-11	3428	C1	10.5714	0	0	0	0	0	0	0	0	0	0	0	0	0	0	0	0	0	0	0	0	0	0	0	0	0	0	0	0	0	0	0	0	0	0	0	0	0	0	0	0	0	0	0
CC002/Unc	M	UNC	2021-03-28	3783	C2	11.4286	0	0	0	0	2	2	0	0	0	0	0	0	0	0	0	0	0	0	0	0	0	0	0	0	0	0	0	0	0	0	0	0	0	0	0	0	0	0	0	0	0	0	0
CC002/Unc	M	UNC	2021-03-29	3784	C2	11.2857	0	0	0	0	0	0	3	4	3	2	2	0	0	0	0	0	0	0	0	0	0	0	0	0	0	0	0	0	0	0	0	0	0	0	0	0	0	0	0	0	0	0	0
CC002/Unc	M	UNC	2021-07-21	3823	C3	12.1429	0	0	0	0	0	0	0	0	0	0	0	0	0	0	0	0	0	0	0	0	0	0	0	0	0	0	0	0	0	0	0	0	0	0	0	0	0	0	0	0	0	0	0
CC002/Unc	M	UNC	2021-07-21	3824	C3	12.1429	0	0	0	0	0	0	3	2	3	0	0	0	0	4	3	2	0	0	0	0	0	0	3	3	0	0	0	0	0	0	0	0	0	0	0	0	0	0	0	0	0	0	0
CC003/Unc	F	UNC	2021-01-07	3429	C1	11.1429	0	0	0	0	0	0	0	0	0	0	0	0	0	0	0	0	0	0	0	0	0	0	0	0	0	0	0	0	0	0	0	0	0	0	0	2	0	0	0	0	0	0	0
CC003/Unc	F	UNC	2021-01-07	3430	C1	11.1429	0	0	0	0	0	0	0	0	0	0	0	0	0	0	0	0	0	0	0	0	0	0	0	0	0	0	0	0	0	0	0	0	0	0	0	0	0	0	0	0	0	0	0
CC003/Unc	F	UNC	2021-01-07	3431	C1	11.1429	0	0	0	0	0	0	0	0	0	0	0	0	0	0	0	0	0	0	0	0	0	0	0	0	0	0	0	0	0	0	0	0	0	0	0	0	0	0	0	0	0	0	0
CC003/Unc	F	UNC	2021-01-09	3432	C1	10.8571	0	0	0	0	0	0	0	0	0	0	0	0	0	0	0	0	0	0	0	0	0	0	0	0	0	0	0	0	0	0	0	0	0	0	0	0	0	0	0	0	0	0	0
CC003/Unc	F	UNC	2021-01-09	3433	C1	10.8571	0	0	0	0	0	0	0	0	0	0	0	0	0	0	0	0	0	0	0	0	0	0	0	0	0	0	0	0	0	0	0	0	0	0	0	0	0	0	0	0	0	0	0
CC003/Unc	M	UNC	2021-01-07	3434	C1	11.1429	0	0	0	0	0	0	0	0	0	0	0	0	0	0	0	0	0	0	0	0	0	0	0	0	0	0	0	0	0	0	0	0	0	0	0	0	0	0	0	0	0	0	0
CC003/Unc	M	UNC	2021-01-07	3435	C1	11.1429	0	0	0	0	0	0	0	0	0	0	0	0	0	0	0	0	0	0	0	0	0	0	0	0	0	0	0	0	0	0	0	0	0	0	0	0	0	0	0	0	0	0	0
CC003/Unc	M	UNC	2021-01-07	3436	C1	11.1429	0	0	0	0	0	0	0	0	0	0	0	0	0	0	0	0	0	0	0	0	0	0	0	0	0	0	0	0	0	0	0	0	0	0	0	0	0	0	0	0	0	0	0
CC003/Unc	M	UNC	2021-03-29	3786	C2	11.2857	0	0	0	0	0	0	0	0	0	0	0	0	0	0	3	3	4	4	4	4	3	3	3	3	3	3	3	3	3	3	3	3	3	2	3	3	3	2	0	0	0	0	0
CC003/Unc	M	UNC	2021-04-03	3787	C2	10.5714	0	0	0	0	0	0	0	0	0	0	0	0	0	0	0	0	0	0	0	3	2	0	0	0	0	0	0	0	0	0	0	0	0	0	0	0	0	0	0	0	0	0	0
CC004/TauUnc	F	UNC	2020-12-25	3554	C1	13	0	0	0	0	0	3	4	5	3	3	0	0	0	0	3	4	3	3	3	3	3	3	3	3	3	3	3	5	5	5	5	5	5	5	5	5	5	5	5	5	5	5	5
CC004/TauUnc	F	UNC	2020-12-25	3555	C1	13	0	0	0	0	0	0	0	3	3	3	0	0	0	0	0	0	2	0	0	0	0	0	0	0	0	0	0	0	0	0	0	0	0	0	0	0	0	0	0	0	0	0	0
CC004/TauUnc	F	UNC	2020-12-25	3556	C1	13	0	0	3	3	4	4	0	4	5	5	5	5	5	5	5	5	5	5	5	5	5	5	5	5	5	5	5	5	5	5	5	5	5	5	5	5	5	5	5	5	5	5	5
CC004/TauUnc	F	UNC	2020-12-25	3557	C1	13	0	0	3	3	2	2	0	0	0	0	0	0	0	0	0	0	0	0	0	0	0	0	0	0	0	0	0	0	0	0	0	0	0	0	0	0	0	0	0	0	0	0	0
CC004/TauUnc	F	UNC	2020-12-25	3558	C1	13	0	0	0	0	5	5	5	5	5	5	5	5	5	5	5	5	5	5	5	5	5	5	5	5	5	5	5	5	5	5	5	5	5	5	5	5	5	5	5	5	5	5	5
CC004/TauUnc	F	UNC	2021-04-04	3788	C2	10.4286	0	0	0	0	0	0	4	4	3	3	3	3	2	2	3	4	3	3	3	3	3	3	3	3	3	3	3	3	3	3	3	3	5	5	5	5	5	5	5	5	5	5	5
CC004/TauUnc	F	UNC	2021-04-04	3789	C2	10.4286	0	0	0	0	0	0	0	0	0	0	0	0	0	0	0	0	0	0	0	0	0	4	4	4	4	4	4	4	4	4	4	4	3	3	3	2	0	0	0	0	0	0	0
CC004/TauUnc	M	UNC	2021-01-01	3501	C1	12	0	0	0	2	3	4	4	4	4	3	4	4	4	4	3	3	3	3	3	3	3	3	3	3	5	4	3	3	3	3	3	3	3	3	3	3	3	3	3	3	3	3	3
CC004/TauUnc	M	UNC	2021-01-01	3502	C1	12	0	0	0	0	0	0	0	0	0	0	0	0	0	0	0	0	0	0	0	0	0	0	0	0	0	0	0	0	0	0	0	0	0	0	0	0	0	0	0	0	0	0	0
CC004/TauUnc	M	UNC	2021-01-04	3503	C1	11.5714	0	0	0	0	0	3	4	5	3	3	4	4	4	4	4	3	3	3	3	3	3	5	5	5	5	5	5	5	5	5	5	5	5	5	5	5	5	5	5	5	5	5	5
CC004/TauUnc	M	UNC	2021-04-04	3790	C2	10.4286	0	0	0	0	0	0	0	0	0	2	3	5	4	3	3	2	2	0	0	0	0	0	0	0	0	2	2	2	3	2	2	2	3	4	4	2	2	2	2	2	2	2	2
CC004/TauUnc	M	UNC	2021-04-04	3791	C2	10.4286	0	0	0	0	0	0	0	0	0	0	0	0	0	0	0	0	0	0	0	0	0	0	0	0	0	0	0	0	0	0	0	0	0	0	0	0	0	0	0	0	0	0	0
CC004/TauUnc	M	UNC	2021-04-04	3792	C2	10.4286	0	0	0	0	0	0	0	0	5	5	5	5	5	5	5	5	5	5	5	5	5	5	5	5	5	5	5	5	5	5	5	5	5	5	5	5	5	5	5	5	5	5	5
CC004/TauUnc	M	UNC	2021-04-04	3793	C2	10.4286	0	0	0	0	0	0	0	5	5	5	5	5	5	5	5	5	5	5	5	5	5	5	5	5	5	5	5	5	5	5	5	5	5	5	5	5	5	5	5	5	5	5	5
CC006/TauUnc	F	UNC	2021-03-28	3794	C2	11.4286	0	0	0	0	0	0	0	0	0	0	0	0	0	0	0	0	0	0	0	0	0	0	0	0	0	0	0	0	0	0	0	0	0	0	0	0	0	0	0	0	0	0	0
CC006/TauUnc	F	UNC	2021-03-28	3795	C2	11.4286	0	0	0	0	0	0	0	0	0	0	0	0	0	0	0	0	0	0	0	0	0	0	0	0	0	0	0	0	0	0	0	0	0	0	0	0	0	2	2	3	2	2	2
CC006/TauUnc	F	UNC	2021-03-28	3796	C2	11.4286	0	0	0	0	0	0	0	0	0	0	0	0	0	0	0	0	0	0	0	0	0	0	0	0	0	0	0	0	0	0	0	0	0	0	0	0	0	0	0	0	0	0	0
CC006/TauUnc	F	UNC	2021-03-28	3797	C2	11.4286	0	0	0	0	0	0	0	0	0	0	0	0	0	0	0	0	0	0	0	0	0	0	0	0	0	0	0	0	0	0	0	0	0	0	0	0	0	2	2	2	2	2	2
CC006/TauUnc	F	UNC	2021-03-29	3798	C2	11.2857	0	0	0	0	0	0	0	0	0	0	0	0	0	0	0	0	0	0	0	0	0	0	0	0	0	0	0	0	0	0	0	0	0	0	0	0	0	0	0	0	0	0	0
CC006/TauUnc	M	UNC	2021-01-09	3437	C1	10.8571	0	0	0	0	0	0	0	0	0	0	0	0	0	0	0	0	0	0	0	0	0	0	0	0	0	0	0	0	0	0	0	0	0	0	0	0	0	0	0	0	0	0	0
CC006/TauUnc	M	UNC	2021-01-09	3438	C1	10.8571	0	0	0	0	0	0	0	0	0	0	0	0	0	0	0	0	0	0	0	0	0	0	0	0	0	0	0	0	0	0	0	0	0	0	0	0	0	0	0	0	0	0	0
CC006/TauUnc	M	UNC	2021-01-09	3439	C1	10.8571	0	0	0	0	0	0	0	0	0	0	0	0	0	0	0	0	0	0	0	0	0	0	0	0	0	0	0	0	0	0	0	0	0	0	0	0	0	0	0	0	0	0	0
CC006/TauUnc	M	UNC	2021-01-10	3440	C1	10.7143	0	0	0	0	0	0	0	0	0	0	0	0	0	0	0	0	0	0	0	0	0	0	0	0	0	0	0	0	0	0	0	0	0	0	0	0	0	0	0	0	0	0	0
CC006/TauUnc	M	UNC	2021-01-10	3441	C1	10.7143	0	0	0	0	0	0	0	0	0	0	0	0	0	0	0	0	0	0	0	0	0	0	0	0	0	0	0	0	0	0	0	0	0	0	0	0	0	0	0	0	0	0	0
CC010/GeniUnc	F	UNC	2020-12-31	3559	C1	12.1429	0	0	0	0	0	0	0	0	0	0	0	0	0	0	0	0	0	0	0	0	0	0	0	0	0	0	0	0	0	0	0	0	0	0	0	0	0	0	0	0	0	0	0
CC010/GeniUnc	F	UNC	2021-01-08	3560	C1	11	0	0	0	0	0	0	0	0	0	0	0	0	0	0	0	0	0	0	0	0	0	0	0	0	0	0	0	0	0	0	0	0	0	0	0	0	0	0	0	0	0	0	0
CC010/GeniUnc	F	UNC	2021-01-08	3561	C1	11	0	0	0	0	0	0	0	0	0	0	0	0	0	0	0	0	0	0	0	0	0	0	0	0	0	0	0	0	0	0	0	0	0	0	0	0	0	0	0	0	0	0	0
CC010/GeniUnc	F	UNC	2021-01-08	3562	C1	11	0	0	0	0	0	0	0	0	0	0	0	0	0	0	0	0	0	0	0	0	0	0	0	0	0	0	0	0	0	0	0	0	0	0	0	0	0	0	0	0	0	0	0
CC010/GeniUnc	F	UNC	2021-01-08	3563	C1	11	0	0	0	0	0	0	0	0	0	0	0	0	0	0	0	0	0	0	0	0	0	0	0	0	0	0	0	0	0	0	0	0	0	0	0	0	0	0	0	0	0	0	0
CC010/GeniUnc	M	UNC	2021-01-08	3564	C1	11	0	0	0	0	0	0	0	0	0	0	0	0	0	0	0	0	0	0	0	0	0	0	0	0	0	0	0	0	0	0	0	0	0	0	0	0	0	0	0	0	0	0	0
CC010/GeniUnc	M	UNC	2021-01-08	3565	C1	11	0	0	0	0	0	0	0	0	0	0	0	0	0	0	0	0	0	0	0	0	0	0	0	0	0	0	0	0	0	0	0	0	0	0	0	0	0	0	0	0	0	0	0
CC010/GeniUnc	M	UNC	2021-01-08	3566	C1	11	0	0	0	0	0	0	0	0	0	0	0	0	0	0	0	0	0	0	0	0	0	0	0	0	0	0	0	0	0	0	0	0	0	0	0	0	0	0	0	0	0	0	0
CC010/GeniUnc	M	UNC	2021-03-29	3799	C2	11.2857	0	0	0	0	0	0	0	0	0	0	0	0	0	0	0	0	0	0	0	0	0	0	0	0	0	0	0	0	0	0	0	0	0	0	0	0	0	0	0	0	0	0	0
CC010/GeniUnc	M	UNC	2021-03-29	3800	C2	11.2857	0	0	0	0	0	0	0	0	0	0	0	0	0	0	0	0	0	0	0	0	0	0	0	0	0	0	0	0	0	0	0	0	0	0	0	0	0	0	0	0	0	0	0
CC011/Unc	F	UNC	2021-07-25	3825	C3	11.5714	0	0	0	0	0	0	0	0	0	0	0	0	0	0	0	0	0	0	0	0	0	0	0	0	0	0	0	0	0	0	0	0	0	0	0	0	0	0	0	0	0	0	0
CC011/Unc	F	UNC	2021-07-25	3826	C3	11.5714	0	0	0	0	0	0	0	0	0	0	0	0	0	0	0	0	0	0	0	0	0	0	0	0	0	0	0	0	0	0	0	0	0	0	0	0	0	0	0	0	0	0	0
CC011/Unc	F	UNC	2021-01-10	3567	C1	10.7143	0	0	0	0	0	0	0	0	0	0	0	0	0	0	0	0	0	0	0	0	0	0	0	0	0	0	0	0	0	0	0	0	0	0	0	0	0	0	0	0	0	0	0
CC011/Unc	F	UNC	2021-01-10	3568	C1	10.7143	0	0	0	0	0	0	0	0	0	0	0	0	0	0	0	0	0	0	0	0	0	0	0	0	0	0	0	0	0	0	0	0	0	0	0	0	0	0	0	0	0	0	0
CC011/Unc	F	UNC	2021-01-10	3569	C1	10.7143	0	0	0	0	0	0	0	0	0	0	0	0	0	0	0	0	0	0	0	0	0	0	0	0	0	0	0	0	0	0	0	0	0	0	0	0	0	0	0	0	0	0	0
CC011/Unc	M	UNC	2021-01-02	3570	C1	11.8571	0	0	0	0	0	0	0	0	0	0	0	0	0	0	0	0	0	0	0	0	0	0	0	0	0	0	0	0	0	0	0	0	0	0	0	0	0	0	0	0	0	0	0
CC011/Unc	M	UNC	2021-01-02	3571	C1	11.8571	0	0	0	0	0	0	0	0	0	0	0	0	0	0	0	0	0	0	0	0	0	0	0	0	0	0	0	0	0	0	0	0	0	0	0	0	0	0	0	0	0	0	0
CC011/Unc	M	UNC	2021-01-02	3572	C1	11.8571	0	0	0	0	0	0	0	0	0	0	0	0	0	0	0	0	0	0	0	0	0	0	0	0	0	0	0	0	0	0	0	0	0	0	0	0	0	0	0	0	0	0	0
CC011/Unc	M	UNC	2021-01-02	3573	C1	11.8571	0	0	0	0	0	0	0	0	0	0	0	0	0	0	0	0	0	0	0	0	0	0	0	0	0	0	0	0	0	0	0	0	0	0	0	0	0	0	0	0	0	0	0
CC011/Unc	M	UNC	2021-01-02	3574	C1	11.8571	0	0	0	0	0	0	0	0	0	0	0	0	0	0	0	0	0	0	0	0	0	0	0	0	0	0	0	0	0	0	0	0	0	0	0	0	0	0	0	0	0	0	0
CC018/Unc	F	UNC	2021-07-24	3827	C3	11.7143	0	0	0	0	0	0	0	0	0	0	0	0	0	0	0	0	0	0	0	0	0	0	0	0	0	0	0	0	0	0	0	0	0	0	0	0	0	0	0	0	0	0	0
CC018/Unc	F	UNC	2021-01-09	3348	C1	10.8571	0	0	0	0	0	0	0	0	0	0	0	0	0	0	0	0	0	0	0	0	0	0	0	0	0	0	0	0	0	0	0	0	0	0	0	0	0	0	0	0	0	0	0
CC018/Unc	F	UNC	2021-01-09	3349	C1	10.8571	0	0	0	0	0	0	0	0	0	0	0	0	0	0	0	0	0	0	0	0	0	0	0	0	0	0	0	0	0	0	0	0	0	0	0	0	0	0	0	0	0	0	0
CC018/Unc	F	UNC	2021-01-09	3350	C1	10.8571	0	0	0	0	0	0	0	0	0	0	0	0	0	0	0	0	0	0	0	0	0	0	0	0	0	0	0	0	0	0	0	0	0	0	0	0	0	0	0	0	0	0	0
CC018/Unc	M	UNC	2021-01-09	3351	C1	10.8571	0	0	0	0	0	0	0	0	0	0	0	0	0	0	0	0	0	0	0	0	0	0	0	0	0	0	0	0	0	0	0	0	0	0	0	0	0	0	0	0	0	0	0
CC018/Unc	M	UNC	2021-01-09	3352	C1	10.8571	0	0	0	0	0	0	0	0	0	0	0	0	0	0	0	0	0	0	0	0	0	0	0	0	0	0	0	0	0	0	0	0	0	0	0	0	0	0	0	0	0	0	0
CC018/Unc	M	UNC	2021-01-09	3353	C1	10.8571	0	0	0	0	0	0	0	0	0	0	0	0	0	0	0	0	0	0	0	0	0	0	0	0	0	0	0	0	0	0	0	0	0	0	0	0	0	0	0	0	0	0	0
CC018/Unc	M	UNC	2021-01-09	3354	C1	10.8571	0	0	0	0	0	0	0	0	0	0	0	0	0	0	0	0	0	0	0	0	0	0	0	0	0	0	0	0	0	0	0	0	0	0	0	0	0	0	0	0	0	0	0
CC018/Unc	M	UNC	2021-01-09	3355	C1	10.8571	0	0	0	0	0	0	0	0	0	0	0	0	0	0	0	0	0	0	0	0	0	0	0	0	0	0	0	0	0	0	0	0	0	0	0	0	0	0	0	0	0	0	0
CC020/GeniUncJ	F	Jax	2022-07-12	5137	C4	13	0	0	0	0	0	0	0	0	0	0	0	0	0	0	0	0	0	0	0	0	0	0	0	0	0	0	0	0	0	0	0	0	0	0	0	0	0	0	0	0	0	0	0
CC020/GeniUncJ	F	Jax	2022-07-12	5138	C4	13	0	0	0	0	0	0	0	0	0	0	0	0	0	0	0	0	0	0	0	0	0	0	0	0	0	0	0	0	0	0	0	0	0	0	0	0	0	0	0	0	0	0	0
CC020/GeniUncJ	F	Jax	2022-07-12	5139	C4	13	0	0	0	0	0	0	4	4	1	0	0	0	0	0	0	0	0	0	0	0	0	0	0	0	0	0	0	0	0	0	0	0	0	0	0	0	0	0	0	0	0	0	0
CC020/GeniUncJ	F	Jax	2022-08-09	5140	C4	9	0	0	0	0	0	0	0	0	0	0	0	0	0	0	0	0	0	0	0	0	0	0	0	0	0	0	0	0	0	0	0	0	0	0	0	0	0	0	0	0	0	0	0
CC020/GeniUncJ	F	Jax	2022-08-09	5141	C4	9	0	0	0	0	0	0	0	0	0	0	0	0	0	0	0	0	0	0	0	0	0	0	0	0	0	0	0	0	0	0	0	0	0	0	0	0	0	0	0	0	0	0	0
CC020/GeniUncJ	M	Jax	2022-07-12	5142	C4	13	0	0	0	0	0	0	0	0	1	0	0	0	0	0	0	0	0	0	0	0	0	0	0	0	0	0	0	0	0	0	0	0	0	0	0	0	0	0	0	0	0	0	0
CC020/GeniUncJ	M	Jax	2022-07-12	5143	C4	13	0	0	0	0	0	0	0	0	0	0	0	0	0	0	0	0	0	0	0	0	0	0	0	0	0	0	0	0	0	0	0	0	0	0	0	0	0	0	0	0	0	0	0
CC020/GeniUncJ	M	Jax	2022-07-12	5144	C4	13	0	0	0	0	0	0	0	0	0	0	0	0	0	0	0	0	0	0	0	0	0	0	0	0	0	0	0	0	0	0	0	0	0	0	0	0	0	0	0	0	0	0	0
CC020/GeniUncJ	M	Jax	2022-08-09	5145	C4	9	0	0	0	0	0	0	0	0	0	0	0	0	0	0	0	0	0	0	0	0	0	0	0	0	0	0	0	0	0	0	0	0	0	0	0	0	0	0	0	0	0	0	0
CC020/GeniUncJ	M	Jax	2022-08-16	5146	C4	8	0	0	0	0	0	2	2	0	0	0	0	0	0	0	0	0	0	0	0	0	0	0	0	0	0	0	0	0	0	0	0	0	0	0	0	0	0	0	0	0	0	0	0
CC023/GeniUnc	F	UNC	2021-03-28	3801	C2	11.4286	0	0	0	0	0	0	0	0	0	0	0	0	0	0	0	0	0	0	0	0	0	0	0	0	0	0	0	0	0	0	0	0	0	0	0	0	0	0	0	0	0	0	0
CC023/GeniUnc	F	UNC	2021-03-28	3802	C2	11.4286	0	0	0	0	0	0	0	0	0	0	0	0	0	0	0	0	0	0	0	0	0	0	0	0	0	0	0	0	0	0	0	0	0	0	0	0	0	0	0	0	0	0	0
CC023/GeniUnc	F	UNC	2021-04-07	3803	C2	10	0	0	0	0	0	0	0	0	0	0	0	0	0	0	0	0	0	0	0	0	0	0	0	0	0	0	0	0	0	0	0	0	0	0	0	0	0	0	0	0	0	0	0
CC023/GeniUnc	F	UNC	2021-04-11	3804	C2	9.42857	0	0	0	0	0	0	0	0	0	0	0	0	0	0	0	0	0	0	0	0	0	0	0	0	0	0	0	0	0	0	0	0	0	0	0	0	0	0	0	0	0	0	0
CC023/GeniUnc	F	UNC	2021-04-11	3805	C2	9.42857	0	0	0	0	0	0	0	0	0	0	0	0	0	0	0	0	0	0	0	0	0	0	0	0	0	0	0	0	0	0	0	0	0	0	0	0	0	0	0	0	0	0	0
CC023/GeniUnc	M	UNC	2021-04-11	3806	C2	9.42857	0	0	0	0	0	0	0	0	0	0	0	0	0	0	0	0	0	0	0	0	0	0	0	0	0	0	0	0	0	0	0	0	0	0	0	0	0	0	0	0	0	0	0
CC023/GeniUnc	M	UNC	2021-04-11	3807	C2	9.42857	0	0	0	0	0	0	0	0	0	0	0	0	0	0	0	0	0	0	0	0	0	0	0	0	0	0	0	0	0	0	0	0	0	0	0	0	0	0	0	0	0	0	0
CC023/GeniUnc	M	UNC	2021-01-08	3442	C1	11	0	0	0	0	0	0	0	0	0	0	0	0	0	0	0	0	0	0	0	0	0	0	0	0	0	0	0	0	0	0	0	0	0	0	0	0	0	0	0	0	0	0	0
CC023/GeniUnc	M	UNC	2021-01-08	3443	C1	11	0	0	0	0	0	0	0	0	0	0	0	0	0	0	0	0	0	0	0	0	0	0	0	0	0	0	0	0	0	0	0	0	0	0	0	0	0	0	0	0	0	0	0
CC023/GeniUnc	M	UNC	2021-01-08	3444	C1	11	0	0	0	0	0	0	0	0	0	0	0	0	0	0	0	0	0	0	0	0	0	0	0	0	0	0	0	0	0	0	0	0	0	0	0	0	0	0	0	0	0	0	0
CC028/GeniUnc	F	UNC	2021-07-24	3829	C3	11.7143	0	0	0	0	0	0	4	4	4	4	3	3	3	4	4	4	4	4	3	4	4	3	3	3	3	3	3	3	3	3	3	3	3	3	3	3	3	3	3	3	3	3	3
CC028/GeniUnc	F	UNC	2021-07-24	3830	C3	11.7143	0	0	0	0	0	0	0	0	0	0	0	0	0	0	0	0	0	0	0	0	0	0	0	0	0	0	0	0	0	0	0	0	0	0	0	0	0	0	0	0	0	0	0
CC028/GeniUnc	F	UNC	2021-01-02	3356	C1	11.8571	0	0	0	0	0	0	0	0	0	0	0	0	0	0	0	0	0	0	0	0	0	0	0	0	0	0	0	0	0	0	0	0	0	0	0	0	0	0	0	0	0	0	0
CC028/GeniUnc	F	UNC	2021-01-02	3357	C1	11.8571	0	0	0	0	0	0	0	0	0	0	0	0	0	0	0	0	0	0	0	0	0	0	0	0	0	0	0	0	0	0	0	0	0	0	0	0	0	0	0	0	0	0	0
CC028/GeniUnc	F	UNC	2021-01-02	3358	C1	11.8571	0	0	0	0	0	0	0	0	0	0	0	0	0	0	0	0	0	0	0	0	0	0	0	0	0	0	0	0	0	0	0	0	0	0	0	0	0	0	0	0	0	0	0
CC028/GeniUnc	M	UNC	2021-01-02	3459	C1	11.8571	0	0	0	0	2	0	0	0	0	0	0	0	0	0	0	0	0	0	0	0	0	0	0	0	0	0	0	0	0	0	0	0	0	0	0	0	0	0	0	0	0	0	0
CC028/GeniUnc	M	UNC	2021-01-03	3460	C1	11.7143	0	0	0	0	0	0	0	0	0	0	0	0	0	0	0	0	0	0	0	0	0	0	0	0	0	0	0	0	0	0	0	0	0	0	0	0	0	0	0	0	0	0	0
CC028/GeniUnc	M	UNC	2021-01-03	3461	C1	11.7143	0	0	0	0	0	0	0	0	0	0	0	0	0	0	0	0	0	0	0	0	0	0	0	0	0	0	0	0	0	0	0	0	0	0	0	0	0	0	0	0	0	0	0
CC028/GeniUnc	M	UNC	2021-01-03	3462	C1	11.7143	0	0	0	0	0	0	0	0	0	0	0	0	0	0	0	0	0	0	0	0	0	0	0	0	0	0	0	0	0	0	0	0	0	0	0	0	0	0	0	0	0	0	0
CC028/GeniUnc	M	UNC	2021-01-03	3463	C1	11.7143	0	0	0	0	0	0	0	0	0	0	0	0	0	0	0	0	0	0	0	0	0	0	0	0	0	0	0	0	0	0	0	0	0	0	0	0	0	0	0	0	0	0	0
CC030/GeniUnc	F	UNC	2021-01-09	3445	C1	10.8571	0	0	0	0	0	0	0	0	0	0	0	0	0	0	0	0	0	0	0	0	0	0	0	0	0	0	0	0	0	0	0	0	0	0	0	0	0	0	0	0	0	0	0
CC030/GeniUnc	F	UNC	2021-01-10	3446	C1	10.7143	0	0	0	0	0	0	0	0	0	0	0	0	0	0	0	0	0	0	0	0	0	0	0	0	0	0	0	0	0	0	0	0	0	0	0	0	0	0	0	0	0	0	0
CC030/GeniUnc	F	UNC	2021-01-11	3447	C1	10.5714	0	0	0	0	0	0	0	0	0	0	0	0	0	0	0	0	0	0	0	0	0	0	0	0	0	0	0	0	0	0	0	0	0	0	0	0	0	0	0	0	0	0	0
CC030/GeniUnc	F	UNC	2021-01-11	3448	C1	10.5714	0	0	0	0	0	0	0	0	0	0	0	0	0	0	0	0	0	0	0	0	0	0	0	0	0	0	0	0	0	0	0	0	0	0	0	0	0	0	0	0	0	0	0
CC030/GeniUnc	F	UNC	2021-01-11	3449	C1	10.5714	0	0	0	0	0	0	0	0	0	0	0	0	0	0	0	0	0	0	0	0	0	0	0	4	4	4	0	0	0	0	0	0	0	0	0	0	0	0	0	0	0	0	0
CC030/GeniUnc	M	UNC	2021-01-14	3450	C1	10.1429	0	0	0	0	0	0	0	0	0	0	0	0	0	0	0	0	0	0	0	0	0	0	0	0	0	0	0	0	0	0	0	0	0	0	0	0	0	0	0	0	0	0	0
CC030/GeniUnc	M	UNC	2021-01-14	3451	C1	10.1429	0	0	0	0	0	0	0	0	0	0	0	0	0	0	0	0	0	0	0	0	0	0	0	0	0	0	0	0	0	0	0	0	0	0	0	0	0	0	0	0	0	0	0
CC030/GeniUnc	M	UNC	2021-03-28	3735	C2	11.4286	0	0	0	0	0	0	0	0	0	0	0	0	0	0	0	0	0	0	0	0	0	0	0	0	0	0	0	0	0	0	0	0	0	0	3	4	4	4	4	4	4	3	3
CC030/GeniUnc	M	UNC	2021-03-28	3736	C2	11.4286	0	0	0	0	0	0	0	0	0	0	0	0	0	0	0	0	0	0	0	0	0	0	0	0	0	0	0	0	0	0	0	0	0	0	0	0	0	0	0	0	0	0	0
CC030/GeniUnc	M	UNC	2021-03-28	3737	C2	11.4286	0	0	0	0	0	0	0	0	0	0	0	0	0	0	0	0	0	0	0	0	2	4	3	3	2	0	0	0	0	0	0	0	0	0	0	0	0	0	0	0	0	0	0
CC031/GeniUnc	F	UNC	2021-07-24	3860	C3	11.7143	0	0	0	0	0	0	0	0	0	0	0	0	0	0	0	0	0	0	0	0	0	0	0	0	0	0	0	0	0	0	0	0	0	0	0	0	0	0	0	0	0	0	0
CC031/GeniUnc	F	UNC	2021-07-29	3861	C3	11	0	0	0	0	0	0	0	0	0	0	0	0	0	0	0	0	0	0	0	0	0	0	0	0	0	0	0	0	0	0	0	0	0	0	0	0	0	0	0	0	0	0	0
CC031/GeniUnc	F	UNC	2021-07-29	3862	C3	11	0	0	0	0	0	0	0	0	0	0	0	0	0	0	0	0	0	0	0	0	0	0	0	0	0	0	0	0	0	0	0	0	0	0	0	0	0	0	0	0	0	0	0
CC031/GeniUnc	F	UNC	2021-07-29	3863	C3	11	0	0	0	0	0	0	0	0	0	0	0	0	0	0	0	0	0	0	0	0	0	0	0	0	0	0	0	0	0	0	0	0	0	0	0	0	0	0	0	0	0	0	0
CC031/GeniUnc	F	UNC	2021-07-29	3864	C3	11	0	0	0	0	0	0	0	0	0	0	0	0	0	0	0	0	0	0	0	0	0	0	0	0	0	0	0	0	0	0	0	0	0	0	0	0	0	0	0	0	0	0	0
CC031/GeniUnc	M	UNC	2021-07-29	3865	C3	11	0	0	0	0	0	0	0	0	2	0	0	0	0	0	0	0	0	0	0	0	0	0	0	0	0	0	0	0	0	0	0	0	0	0	0	0	0	0	0	0	0	0	0
CC031/GeniUnc	M	UNC	2021-07-29	3866	C3	11	0	0	0	0	0	0	0	0	0	0	0	0	0	0	0	0	0	0	0	0	0	0	0	0	0	0	0	0	0	0	0	0	0	0	0	0	0	0	0	0	0	0	0
CC031/GeniUnc	M	UNC	2021-07-29	3867	C3	11	0	0	0	0	0	0	0	0	0	0	0	0	0	0	0	0	0	0	0	0	0	0	0	0	0	0	0	0	0	0	0	0	0	0	0	0	0	0	0	0	0	0	0
CC031/GeniUnc	M	UNC	2021-07-29	3868	C3	11	0	0	0	0	0	0	0	0	0	0	0	0	0	0	0	0	0	0	0	0	0	0	0	0	0	0	0	0	0	0	0	0	0	0	0	0	0	0	0	0	0	0	0
CC032/GeniUnc	F	UNC	2021-03-28	3738	C2	11.4286	0	0	0	0	0	0	0	0	0	0	0	0	0	0	0	0	0	0	0	0	0	0	0	0	0	0	0	0	0	0	0	0	0	0	0	0	0	0	0	0	0	0	0
CC032/GeniUnc	F	UNC	2021-04-05	3739	C2	10.2857	0	0	0	0	0	0	0	0	0	0	0	0	0	0	0	0	0	0	0	0	0	0	0	0	0	0	0	0	0	0	0	0	0	0	0	0	0	0	0	0	0	0	0
CC032/GeniUnc	F	UNC	2021-04-05	3740	C2	10.2857	0	0	0	0	0	0	0	0	0	0	0	0	0	0	0	0	0	0	0	0	0	0	0	0	0	0	0	0	0	0	0	0	0	3	3	3	0	0	0	0	0	0	0
CC032/GeniUnc	F	UNC	2021-01-05	3452	C1	11.4286	0	0	0	0	0	0	0	0	0	0	0	0	0	0	0	0	0	0	0	0	0	0	0	0	0	0	0	0	0	0	0	0	0	0	0	0	0	0	0	0	0	0	0
CC032/GeniUnc	F	UNC	2021-01-10	3453	C1	10.7143	0	0	0	0	0	0	0	0	0	0	0	0	0	0	0	0	0	0	0	0	0	0	0	0	0	0	0	0	0	0	0	0	0	0	0	0	0	0	0	0	0	0	0
CC032/GeniUnc	M	UNC	2021-01-04	3454	C1	11.5714	0	0	0	0	0	0	0	0	0	0	0	0	0	0	0	0	0	0	2	2	3	2	0	0	0	0	0	0	0	0	0	0	0	0	0	0	0	0	0	0	0	0	0
CC032/GeniUnc	M	UNC	2021-01-04	3455	C1	11.5714	0	0	0	0	0	0	0	0	0	0	0	0	0	0	0	0	0	0	0	0	0	0	0	0	0	0	0	0	0	0	0	0	0	0	0	0	0	0	0	0	0	0	0
CC032/GeniUnc	M	UNC	2021-01-04	3456	C1	11.5714	0	0	0	0	0	0	0	0	0	0	0	0	0	0	0	0	0	0	0	0	0	0	0	0	0	0	0	0	0	0	0	0	0	0	0	0	0	0	0	0	0	0	0
CC032/GeniUnc	M	UNC	2021-01-04	3457	C1	11.5714	0	0	0	0	0	0	0	0	0	0	0	0	0	0	0	0	0	0	0	0	0	0	0	0	0	0	0	0	0	0	0	0	0	0	0	0	0	0	0	0	0	0	0
CC032/GeniUnc	M	UNC	2021-01-04	3458	C1	11.5714	0	0	0	0	0	0	0	0	0	0	0	0	0	0	0	0	0	0	0	0	0	0	0	0	0	0	0	0	0	0	0	0	0	0	0	0	0	0	0	0	0	0	0
CC036/Unc	F	UNC	2021-07-15	3831	C3	13	0	0	0	0	0	0	0	0	0	0	0	0	0	0	0	0	0	0	0	0	0	0	0	0	0	0	0	0	0	0	0	0	0	0	0	0	0	0	0	0	0	0	0
CC036/Unc	F	UNC	2021-07-15	3832	C3	13	0	0	0	0	0	0	0	0	0	0	0	0	0	0	0	0	0	3	3	3	3	3	3	3	2	3	3	2	0	0	0	0	0	0	0	0	0	0	0	0	0	0	0
CC036/Unc	F	UNC	2020-12-22	3505	C1	13.4286	0	0	0	0	0	0	0	0	0	0	0	0	0	0	0	0	0	0	0	0	0	0	0	0	0	0	0	0	0	0	0	0	0	0	0	0	0	0	0	0	0	0	0
CC036/Unc	F	UNC	2020-12-27	3506	C1	12.7143	0	0	0	0	0	0	0	0	0	0	0	0	0	0	0	0	0	0	0	0	0	0	0	0	0	0	0	0	0	0	0	0	0	0	0	0	0	0	0	0	0	0	0
CC036/Unc	F	UNC	2020-12-27	3507	C1	12.7143	0	0	0	0	0	0	0	0	0	0	0	0	0	0	0	0	0	0	0	0	0	0	0	0	0	0	0	0	0	0	0	0	0	0	0	0	0	0	0	0	0	0	0
CC036/Unc	F	UNC	2020-12-27	3508	C1	12.7143	0	0	0	0	0	0	0	0	0	0	0	0	0	0	0	0	0	0	0	0	0	0	0	0	3	3	3	0	2	0	3	0	0	0	0	3	0	0	0	0	0	0	0
CC036/Unc	M	UNC	2020-12-22	3510	C1	13.4286	0	0	0	0	0	0	0	0	0	0	0	0	0	0	0	0	0	0	0	0	0	0	0	0	0	0	0	0	0	0	0	0	0	0	0	0	0	0	0	0	0	0	0
CC036/Unc	M	UNC	2020-12-27	3511	C1	12.7143	0	0	0	0	0	0	0	0	0	0	0	0	0	0	0	0	0	0	0	0	0	0	0	0	0	0	0	0	0	0	0	0	0	0	0	0	0	0	0	0	0	0	0
CC036/Unc	M	UNC	2020-12-27	3512	C1	12.7143	0	0	0	0	0	0	0	0	0	0	0	0	0	0	0	0	0	0	0	0	0	0	0	0	0	0	0	0	0	0	0	0	0	0	0	0	0	0	0	0	0	0	0
CC036/Unc	M	UNC	2020-12-27	3513	C1	12.7143	0	0	0	0	0	0	0	0	0	0	0	0	0	0	0	0	0	0	0	0	0	0	0	0	0	0	0	0	0	0	0	0	0	0	0	0	0	0	0	0	0	0	0
CC037/TauUnc	F	UNC	2021-01-03	3464	C1	11.7143	0	0	0	0	0	5	3	2	0	0	0	0	0	0	0	0	0	0	0	0	0	0	0	0	0	0	0	0	0	0	0	0	0	0	0	0	0	0	0	0	0	0	0
CC037/TauUnc	F	UNC	2021-01-03	3465	C1	11.7143	2	3	2	0	0	0	0	0	0	0	0	0	0	0	0	0	0	0	0	0	0	0	0	0	0	0	0	0	0	0	0	0	0	0	0	0	0	0	0	0	0	0	0
CC037/TauUnc	F	UNC	2021-01-03	3466	C1	11.7143	0	0	0	0	0	0	0	0	0	0	0	0	0	0	0	0	0	0	0	0	0	0	0	0	0	0	0	0	0	0	0	0	0	0	0	0	0	0	0	0	0	0	0
CC037/TauUnc	F	UNC	2021-01-03	3467	C1	11.7143	0	0	2	0	0	0	0	0	0	0	0	0	0	0	0	0	0	0	0	0	0	0	0	0	0	0	0	0	0	0	0	0	0	0	0	0	0	0	0	0	0	0	0
CC037/TauUnc	F	UNC	2021-01-03	3468	C1	11.7143	0	0	0	0	0	0	0	0	0	0	0	0	0	0	4	4	4	3	0	0	0	0	0	0	0	0	0	0	0	0	0	0	0	0	0	0	0	0	0	0	0	0	0
CC037/TauUnc	M	UNC	2021-01-03	3469	C1	11.7143	0	0	0	0	0	0	0	0	0	0	0	0	0	0	0	0	0	0	0	0	0	0	0	0	0	0	0	0	0	0	0	0	0	0	0	2	3	0	0	0	0	0	0
CC037/TauUnc	M	UNC	2021-01-03	3470	C1	11.7143	0	0	0	0	0	0	0	0	0	0	0	0	0	0	2	0	0	0	0	0	0	0	0	0	0	0	0	0	0	0	0	0	0	0	0	0	0	0	0	0	0	0	0
CC037/TauUnc	M	UNC	2021-01-03	3471	C1	11.7143	0	0	0	0	0	3	0	0	0	0	0	0	0	0	0	0	0	0	0	0	0	0	0	0	0	0	0	0	0	0	0	0	0	0	0	0	0	0	0	0	0	0	0
CC037/TauUnc	M	UNC	2021-01-03	3472	C1	11.7143	0	0	0	0	0	0	0	0	0	0	0	0	0	0	0	0	0	0	0	0	0	0	0	0	0	0	0	0	0	0	0	0	0	0	0	0	0	0	0	0	0	0	0
CC037/TauUnc	M	UNC	2021-01-03	3473	C1	11.7143	3	2	2	0	0	0	0	0	0	0	0	0	0	0	0	0	0	0	0	0	0	0	0	0	0	0	0	0	0	0	0	0	0	0	0	0	0	0	0	0	0	0	0
CC038/GeniUnc	F	UNC	2021-07-11	3870	C3	13.5714	0	0	0	0	0	0	0	0	0	0	0	0	0	0	0	0	0	0	0	0	0	0	0	0	0	0	0	0	0	0	0	0	0	0	0	0	0	0	0	0	0	0	0
CC038/GeniUnc	F	UNC	2021-07-11	3871	C3	13.5714	0	0	0	0	0	0	0	0	0	0	0	0	0	0	0	0	0	0	0	0	0	0	0	0	0	0	0	0	0	0	0	0	0	0	0	0	0	0	0	0	0	0	0
CC038/GeniUnc	F	UNC	2021-07-14	3872	C3	13.1429	0	0	0	0	0	0	0	0	0	0	0	0	0	0	0	0	0	0	0	0	0	0	0	0	0	0	0	0	0	0	0	0	0	0	0	0	0	0	0	0	0	0	0
CC038/GeniUnc	F	UNC	2021-07-20	3873	C3	12.2857	0	0	0	0	0	0	0	0	0	0	0	0	0	0	0	0	0	0	0	0	0	0	0	0	0	0	0	0	0	0	0	0	0	0	0	0	0	0	0	0	0	0	0
CC038/GeniUnc	F	UNC	2021-07-25	3874	C3	11.5714	0	0	0	0	0	0	0	0	0	0	0	0	0	0	0	0	0	0	0	0	0	0	0	0	0	0	0	0	0	0	0	0	0	0	0	0	0	0	0	0	0	0	0
CC038/GeniUnc	M	UNC	2021-07-13	3875	C3	13.2857	0	0	0	0	0	0	0	0	0	0	0	0	0	0	0	0	0	0	0	0	0	0	0	0	0	0	0	0	0	0	0	0	0	0	0	0	0	0	0	0	0	0	0
CC038/GeniUnc	M	UNC	2021-07-13	3876	C3	13.2857	0	0	0	0	0	0	0	0	0	0	0	0	0	0	0	0	0	0	0	0	0	0	0	0	0	0	0	0	0	0	0	0	0	0	0	0	0	0	0	0	0	0	0
CC038/GeniUnc	M	UNC	2021-07-13	3877	C3	13.2857	0	0	0	0	0	0	0	0	0	0	3	3	3	3	3	3	3	3	3	3	3	3	2	2	3	4	4	3	3	3	3	3	3	3	4	4	4	4	4	4	4	0	0
CC038/GeniUnc	M	UNC	2021-07-13	3878	C3	13.2857	0	0	0	0	0	0	0	0	0	0	0	0	0	0	0	0	0	0	2	2	2	2	2	2	2	2	2	0	0	0	0	0	0	0	0	0	0	2	2	2	0	0	0
CC038/GeniUnc	M	UNC	2021-07-13	3879	C3	13.2857	0	0	0	0	0	0	0	0	0	0	0	0	0	0	4	4	4	4	3	4	3	3	3	3	3	3	3	4	4	3	3	4	4	4	4	4	3	3	3	3	3	3	3
CC040/TauUnc	F	UNC	2021-01-08	3575	C1	11	0	0	0	0	0	0	0	0	0	0	0	0	0	0	0	0	0	0	0	0	0	0	0	0	0	0	0	0	0	0	0	0	0	0	0	0	0	0	0	0	0	0	0
CC040/TauUnc	F	UNC	2021-01-08	3576	C1	11	0	0	0	0	0	0	0	0	0	0	0	0	0	0	0	0	0	0	0	0	0	0	0	0	0	0	0	0	0	0	0	0	0	0	0	0	0	0	0	0	0	0	0
CC040/TauUnc	F	UNC	2021-01-09	3577	C1	10.8571	0	0	0	0	0	0	0	0	0	0	0	0	0	0	0	0	0	0	0	0	0	0	0	0	0	0	0	0	0	0	0	0	0	0	0	0	0	0	0	0	0	0	0
CC040/TauUnc	F	UNC	2021-01-09	3578	C1	10.8571	0	0	0	0	0	0	0	0	0	0	0	0	0	0	0	0	0	0	0	0	0	0	0	0	0	0	0	0	0	0	0	0	0	0	0	0	0	0	0	0	0	0	0
CC040/TauUnc	F	UNC	2021-01-09	3579	C1	10.8571	0	0	0	0	0	0	0	0	0	0	0	0	0	0	0	0	0	0	0	0	0	0	0	0	0	0	0	0	0	0	0	0	0	0	0	0	0	0	0	0	0	0	0
CC040/TauUnc	M	UNC	2021-01-08	3580	C1	11	0	0	0	0	0	0	0	0	0	0	0	0	0	0	0	0	0	0	0	0	0	0	0	0	0	0	0	0	0	0	0	0	0	0	0	0	0	0	0	0	0	0	0
CC040/TauUnc	M	UNC	2021-01-08	3581	C1	11	0	0	0	0	0	0	0	0	0	0	0	0	0	0	0	0	0	0	0	0	0	0	0	0	0	0	0	0	0	0	0	0	0	0	0	0	0	0	0	0	0	0	0
CC040/TauUnc	M	UNC	2021-01-08	3582	C1	11	0	0	0	0	0	0	0	0	0	0	0	0	0	0	0	0	0	0	0	0	0	0	0	0	0	0	0	0	0	0	0	0	0	0	0	0	0	0	0	0	0	0	0
CC040/TauUnc	M	UNC	2021-01-08	3584	C1	11	0	0	0	0	0	0	0	0	0	0	0	0	0	0	0	0	0	0	0	0	0	0	0	0	2	2	2	5	0	5	5	4	4	3	3	3	3	2	0	0	0	0	0
CC041/TauUnc	F	UNC	2021-01-06	3514	C1	11.2857	0	0	0	0	0	0	0	0	0	0	0	0	0	0	0	0	0	0	0	0	0	0	0	0	0	0	0	0	0	0	0	0	0	0	0	0	0	0	0	0	0	0	0
CC041/TauUnc	F	UNC	2021-01-06	3515	C1	11.2857	0	0	0	0	0	0	0	0	0	0	0	0	0	0	0	0	0	0	0	0	0	0	0	0	0	0	0	0	0	0	0	0	0	0	0	0	0	0	0	0	0	0	0
CC041/TauUnc	F	UNC	2021-01-06	3516	C1	11.2857	0	0	0	0	0	0	0	0	0	0	0	0	0	0	0	0	0	0	0	0	0	0	0	0	0	0	0	0	0	0	0	0	0	0	0	0	0	0	0	0	0	0	0
CC041/TauUnc	F	UNC	2021-01-10	3517	C1	10.7143	0	0	0	0	0	0	0	0	0	0	0	0	0	0	0	0	0	0	0	0	0	0	0	0	0	0	0	0	0	0	0	0	0	0	0	0	0	0	0	0	0	0	0
CC041/TauUnc	F	UNC	2021-01-07	3518	C1	11.1429	0	0	0	0	0	0	0	0	0	0	0	0	0	0	0	0	0	0	0	0	0	0	0	0	0	0	0	0	0	0	0	0	0	0	0	0	0	0	0	0	0	0	0
CC041/TauUnc	M	UNC	2021-01-06	3519	C1	11.2857	0	0	0	0	0	0	0	0	0	0	0	0	0	0	0	0	0	0	0	0	2	2	0	0	0	0	0	0	0	0	0	0	0	0	0	0	0	0	0	0	0	0	0
CC041/TauUnc	M	UNC	2021-01-06	3520	C1	11.2857	0	0	0	0	2	0	0	3	3	0	0	0	0	0	0	0	0	0	0	0	0	0	0	0	0	0	0	0	0	0	0	0	0	0	0	0	0	0	0	0	0	0	0
CC041/TauUnc	M	UNC	2021-01-10	3521	C1	10.7143	0	0	0	0	0	0	0	0	0	0	0	0	0	0	0	0	0	0	0	0	0	0	0	0	0	0	0	0	0	0	0	0	0	0	0	0	0	0	0	0	0	0	0
CC041/TauUnc	M	UNC	2021-01-10	3522	C1	10.7143	0	0	0	0	0	0	0	0	0	0	0	0	0	0	0	0	0	0	0	0	0	0	0	0	0	0	0	0	0	0	0	0	0	0	0	0	0	0	0	0	0	0	0
CC041/TauUnc	M	UNC	2021-01-10	3523	C1	10.7143	0	0	0	0	0	0	0	0	0	0	0	0	0	0	0	0	0	0	0	0	0	0	0	0	0	0	0	0	0	0	0	0	0	0	0	0	0	0	0	0	0	0	0
CC042/GeniUnc	F	UNC	2021-04-02	3741	C2	10.7143	0	0	0	0	0	0	0	0	0	0	0	0	0	0	0	0	0	0	0	0	0	0	0	2	0	0	0	0	0	0	3	0	0	0	0	0	0	0	0	0	0	0	0
CC042/GeniUnc	F	UNC	2021-04-02	3742	C2	10.7143	0	0	0	0	0	0	0	0	0	0	0	0	0	0	0	0	0	0	0	0	0	0	0	0	0	0	0	0	0	0	0	0	0	0	0	0	0	0	0	0	0	0	0
CC042/GeniUnc	F	UNC	2021-04-04	3743	C2	10.4286	0	0	0	0	0	0	0	0	0	0	0	0	0	0	0	0	0	0	0	0	0	0	0	0	0	0	0	0	0	0	0	0	0	0	0	0	0	0	0	0	0	0	0
CC042/GeniUnc	F	UNC	2021-04-04	3744	C2	10.4286	0	0	0	0	0	0	0	0	0	0	0	0	0	0	0	0	0	0	0	0	0	0	0	0	0	0	0	0	0	0	0	0	0	0	0	0	0	0	0	0	0	0	0
CC042/GeniUnc	F	UNC	2021-04-08	3745	C2	9.85714	0	0	0	0	0	0	0	0	0	0	0	0	0	0	0	0	0	0	0	0	0	0	0	0	0	0	0	0	0	0	0	0	0	0	0	0	0	0	0	0	0	0	0
CC042/GeniUnc	M	UNC	2020-12-28	3524	C1	12.5714	0	0	0	0	0	0	0	0	0	0	0	0	0	0	0	0	0	0	0	0	0	0	0	0	0	0	0	0	0	0	0	0	0	0	0	0	0	0	0	0	0	0	0
CC042/GeniUnc	M	UNC	2020-12-28	3525	C1	12.5714	0	0	0	0	0	0	0	0	0	0	0	0	0	0	0	0	0	0	0	0	0	0	0	0	0	0	2	0	0	0	0	0	0	0	0	0	0	0	0	0	0	0	0
CC042/GeniUnc	M	UNC	2020-12-28	3526	C1	12.5714	0	0	0	0	0	0	0	0	0	0	0	0	0	0	0	0	0	0	0	0	0	0	0	0	0	0	0	0	0	0	0	0	0	0	0	0	0	0	0	0	0	0	0
CC042/GeniUnc	M	UNC	2020-12-28	3527	C1	12.5714	0	0	0	0	0	0	0	0	0	0	0	0	0	0	0	0	0	0	0	0	0	0	0	0	0	0	0	0	0	0	0	0	0	0	0	0	0	0	0	0	0	0	0
CC042/GeniUnc	M	UNC	2020-12-28	3528	C1	12.5714	0	0	0	0	0	0	0	0	0	0	0	0	0	0	0	0	0	0	0	0	0	0	0	0	0	0	0	0	0	0	0	0	0	0	0	0	0	0	0	0	0	0	0
CC043/GeniUnc	F	UNC	2021-04-05	3746	C2	10.2857	0	0	0	0	0	0	0	0	0	0	0	0	0	0	0	0	0	0	0	0	0	0	0	0	0	0	0	0	0	0	0	0	0	0	0	0	0	0	0	0	0	0	0
CC043/GeniUnc	F	UNC	2021-04-05	3747	C2	10.2857	0	0	0	0	0	0	0	0	0	0	0	0	0	0	0	0	0	0	0	0	0	0	0	0	0	0	0	0	0	0	0	0	0	0	0	0	0	0	0	0	0	0	0
CC043/GeniUnc	F	UNC	2021-04-05	3748	C2	10.2857	0	0	0	0	0	0	0	0	0	0	0	0	3	3	3	3	3	0	0	0	0	0	0	0	0	0	0	0	0	0	0	0	0	0	0	0	0	0	0	0	0	0	0
CC043/GeniUnc	F	UNC	2021-01-07	3474	C1	11.1429	0	0	0	0	0	0	0	0	0	0	0	0	0	0	0	0	0	0	0	0	0	0	0	0	0	0	0	0	0	0	0	0	0	0	0	0	0	0	0	0	0	0	0
CC043/GeniUnc	F	UNC	2021-01-07	3475	C1	11.1429	0	0	0	0	0	0	0	0	0	0	0	0	0	0	0	0	0	0	0	0	0	0	0	0	0	0	0	0	0	0	0	0	0	0	0	0	0	0	0	0	0	0	0
CC043/GeniUnc	M	UNC	2021-01-11	3476	C1	10.5714	0	0	0	0	0	0	0	0	0	0	0	0	0	0	0	0	0	0	0	0	0	0	0	0	0	0	0	0	0	0	0	0	0	0	0	0	0	0	0	0	0	0	0
CC043/GeniUnc	M	UNC	2021-01-11	3477	C1	10.5714	0	0	0	0	0	0	0	0	0	0	0	0	0	0	0	0	0	0	0	0	0	0	0	0	0	0	0	0	0	0	0	0	0	0	0	0	0	0	0	0	0	0	0
CC043/GeniUnc	M	UNC	2021-04-10	3749	C2	9.57143	0	0	0	0	0	0	0	0	0	0	0	0	0	0	0	0	0	0	0	0	0	0	0	0	0	0	0	0	0	0	0	0	0	0	0	0	0	0	0	0	0	0	0
CC043/GeniUnc	M	UNC	2021-04-10	3750	C2	9.57143	0	0	0	0	0	0	0	0	0	0	0	0	0	0	0	0	0	0	0	0	0	0	0	0	0	0	0	0	0	0	0	0	0	0	0	0	0	0	0	0	0	0	0
CC043/GeniUnc	M	UNC	2021-04-10	3751	C2	9.57143	0	0	0	0	0	0	0	0	0	0	0	0	0	0	0	0	0	0	0	0	0	0	0	0	0	0	0	0	0	0	0	0	0	0	0	0	0	0	0	0	0	0	0
CC044/Unc	F	UNC	2020-12-25	3529	C1	13	0	0	0	0	0	0	0	0	0	0	0	0	0	0	0	0	0	0	0	0	0	0	0	0	0	0	0	0	0	0	0	0	0	0	0	0	0	0	0	0	0	0	0
CC044/Unc	F	UNC	2020-12-30	3530	C1	12.2857	0	0	0	0	0	0	0	0	0	0	0	0	0	0	0	0	0	0	0	0	0	0	0	0	0	0	0	0	0	0	0	0	0	0	0	0	0	0	0	0	0	0	0
CC044/Unc	F	UNC	2020-12-30	3531	C1	12.2857	0	0	0	0	0	0	0	0	0	0	0	0	0	0	0	0	0	0	0	0	0	0	0	0	0	0	0	0	0	0	0	0	0	0	0	0	0	0	0	0	0	0	0
CC044/Unc	F	UNC	2021-01-05	3532	C1	11.4286	0	0	0	0	0	0	0	0	0	0	0	0	0	0	0	0	0	0	0	0	0	0	0	0	0	0	0	0	0	0	0	0	0	0	0	0	0	0	0	0	0	0	0
CC044/Unc	F	UNC	2021-01-05	3533	C1	11.4286	0	0	0	0	0	0	0	0	0	0	0	0	0	0	0	0	0	0	0	0	0	0	0	0	0	0	0	0	0	0	0	0	0	0	0	0	0	0	0	0	0	0	0
CC044/Unc	M	UNC	2021-04-08	3752	C2	9.85714	0	0	0	0	0	0	0	0	0	0	0	0	0	0	0	0	0	0	0	0	0	0	0	0	0	0	0	0	0	0	0	0	0	0	0	0	0	0	0	0	0	0	0
CC044/Unc	M	UNC	2021-04-08	3753	C2	9.85714	0	0	0	0	0	0	0	0	0	0	0	0	0	0	0	0	0	0	0	0	0	0	0	0	0	0	0	0	0	0	0	0	0	0	0	0	0	0	0	0	0	0	0
CC044/Unc	M	UNC	2021-04-08	3754	C2	9.85714	0	0	0	0	0	0	0	0	0	0	0	0	0	0	0	0	0	0	0	0	0	0	0	0	0	0	0	0	0	0	0	0	0	0	0	0	0	0	0	0	0	0	0
CC044/Unc	M	UNC	2021-04-11	3755	C2	9.42857	0	0	0	0	0	0	0	0	0	0	0	0	0	0	0	0	0	0	0	0	0	0	0	0	0	0	0	0	0	0	0	0	0	0	0	0	0	0	0	0	0	0	0
CC044/Unc	M	UNC	2021-04-11	3756	C2	9.42857	0	0	0	0	0	0	0	0	0	0	0	0	0	0	0	0	0	0	0	0	0	0	0	0	0	0	0	0	0	0	0	0	0	0	0	0	0	0	0	0	0	0	0
CC046/Unc	F	UNC	2021-07-29	3850	C3	11	0	0	0	0	0	0	0	0	0	0	2	0	0	0	0	0	0	0	0	0	0	0	0	0	0	0	0	0	0	0	0	0	0	0	0	0	0	0	0	0	0	0	0
CC046/Unc	F	UNC	2021-08-03	3851	C3	10.2857	0	0	0	0	0	0	0	0	0	0	0	0	0	0	0	0	0	0	0	0	0	0	0	0	0	0	0	0	0	0	0	0	0	0	0	0	0	0	0	0	0	0	0
CC046/Unc	F	UNC	2021-08-03	3852	C3	10.2857	0	0	0	0	0	0	0	0	0	0	0	0	0	0	0	0	0	0	0	0	0	0	0	0	0	0	0	0	0	0	0	0	0	0	0	0	0	0	0	0	0	0	0
CC046/Unc	F	UNC	2021-08-05	3853	C3	10	0	0	0	0	0	0	0	0	0	0	0	0	0	0	0	0	0	0	0	0	0	0	0	0	0	0	0	0	0	0	0	0	0	0	0	0	0	0	0	0	0	0	0
CC046/Unc	F	UNC	2021-08-05	3854	C3	10	0	0	0	0	0	0	0	0	0	0	0	0	0	0	0	0	0	0	0	0	0	0	0	0	0	0	0	0	0	0	0	0	0	0	0	0	0	0	0	0	0	0	0
CC046/Unc	M	UNC	2021-07-29	3855	C3	11	0	0	0	0	0	0	0	0	0	0	0	0	0	0	0	0	0	0	0	0	0	0	0	0	0	0	0	0	0	0	0	0	0	0	0	0	0	0	0	0	0	0	0
CC046/Unc	M	UNC	2021-08-01	3856	C3	10.5714	0	0	0	0	0	0	0	0	0	0	0	0	0	0	0	0	0	0	0	0	0	0	0	0	0	0	0	0	0	0	0	0	0	0	0	0	0	0	0	0	0	0	0
CC046/Unc	M	UNC	2021-08-01	3857	C3	10.5714	0	0	0	0	0	0	0	0	0	0	0	0	0	0	0	0	0	0	0	0	0	0	0	0	0	0	0	0	0	0	0	0	0	0	0	0	0	0	0	0	0	0	0
CC046/Unc	M	UNC	2021-08-05	3858	C3	10	0	0	0	0	0	0	0	0	0	0	0	0	0	0	0	0	0	0	0	0	0	0	0	0	0	0	0	0	0	0	0	0	0	0	0	0	0	0	0	0	0	0	0
CC046/Unc	M	UNC	2021-08-05	3859	C3	10	0	0	0	0	0	0	0	0	0	0	0	0	0	0	0	0	0	0	0	0	0	0	0	0	0	0	0	0	0	0	0	0	0	0	0	0	0	0	0	0	0	0	0
CC051/TauUnc	F	UNC	2021-01-05	3478	C1	11.4286	0	0	0	0	0	0	0	0	0	0	0	0	0	0	0	0	0	0	0	0	0	0	0	0	0	0	0	0	0	0	0	0	0	0	0	0	0	0	0	0	0	0	0
CC051/TauUnc	F	UNC	2021-01-06	3479	C1	11.2857	0	0	0	0	0	0	0	0	0	0	0	0	0	0	0	0	0	0	0	0	0	0	0	0	0	0	0	0	0	0	0	0	0	0	0	0	0	0	0	0	0	0	0
CC051/TauUnc	F	UNC	2021-01-06	3480	C1	11.2857	0	0	0	0	0	0	0	0	0	0	0	0	0	0	0	0	0	0	0	0	0	0	0	0	0	0	0	0	0	0	0	0	0	0	0	0	0	0	0	0	0	0	0
CC051/TauUnc	F	UNC	2021-01-06	3481	C1	11.2857	0	0	0	0	0	0	0	0	0	0	0	0	0	0	0	0	0	0	0	0	0	0	0	0	0	0	0	0	0	0	0	0	0	0	0	0	0	0	0	0	0	0	0
CC051/TauUnc	F	UNC	2021-01-06	3482	C1	11.2857	0	0	0	0	0	0	0	0	0	0	0	0	0	0	0	0	0	0	0	0	0	0	0	0	0	0	0	0	0	0	0	0	0	0	0	0	0	0	0	0	0	0	0
CC051/TauUnc	M	UNC	2021-01-04	3483	C1	11.5714	0	0	0	0	0	0	0	0	0	0	0	0	0	0	0	0	0	0	0	0	0	0	0	0	0	0	0	0	0	0	0	0	0	0	0	0	0	0	0	0	0	0	0
CC051/TauUnc	M	UNC	2021-01-04	3484	C1	11.5714	0	0	0	0	0	0	0	0	0	0	0	0	0	0	0	0	0	0	0	0	0	0	0	0	0	0	0	0	0	0	0	0	0	0	0	0	0	0	0	0	0	0	0
CC051/TauUnc	M	UNC	2021-01-04	3485	C1	11.5714	0	0	0	0	0	0	3	0	0	0	0	0	0	0	0	0	0	0	0	0	0	0	0	0	0	0	0	0	0	0	0	0	0	0	0	0	0	0	0	0	0	0	0
CC051/TauUnc	M	UNC	2021-01-04	3486	C1	11.5714	0	0	0	0	0	0	0	0	0	0	0	0	0	0	0	0	0	0	0	0	0	0	0	0	0	0	0	0	0	0	0	0	0	0	0	0	0	0	0	0	0	0	0
CC051/TauUnc	M	UNC	2021-01-04	3487	C1	11.5714	0	0	0	0	0	0	0	2	0	0	0	0	0	0	0	0	0	3	0	0	0	0	0	0	0	0	0	0	0	0	0	0	0	0	0	0	0	0	0	0	0	0	0
CC059/TauUnc	F	UNC	2021-01-05	3534	C1	11.4286	0	0	0	0	0	0	0	0	0	0	0	0	0	0	0	0	0	0	0	0	0	0	0	0	0	0	0	0	0	0	0	0	0	0	0	0	0	0	0	0	0	0	0
CC059/TauUnc	F	UNC	2021-01-05	3535	C1	11.4286	0	0	0	0	0	0	0	0	0	0	0	0	0	0	0	0	0	0	0	0	0	0	0	0	0	0	0	0	0	0	0	0	0	0	0	0	0	0	0	0	0	0	0
CC059/TauUnc	F	UNC	2021-01-11	3536	C1	10.5714	0	0	0	0	0	0	0	0	0	0	0	0	0	0	0	0	0	0	0	0	0	0	0	0	0	0	0	0	0	0	0	0	0	0	0	0	0	0	0	0	0	0	0
CC059/TauUnc	F	UNC	2021-01-11	3537	C1	10.5714	0	0	0	0	0	0	0	0	4	3	0	0	0	0	0	0	0	0	0	0	0	0	0	0	0	0	0	0	0	0	0	0	0	0	0	0	0	0	0	0	0	0	0
CC059/TauUnc	F	UNC	2021-01-11	3538	C1	10.5714	0	0	0	0	0	0	0	0	0	0	0	0	0	0	0	0	0	0	0	0	0	0	0	0	0	0	0	0	0	0	0	0	0	0	0	0	0	0	0	0	0	0	0
CC059/TauUnc	M	UNC	2021-01-11	3539	C1	10.5714	0	0	0	0	0	0	0	0	0	0	0	0	0	0	0	0	0	0	0	0	0	0	0	0	0	0	0	0	0	0	0	0	0	0	0	0	0	0	0	0	0	0	0
CC059/TauUnc	M	UNC	2021-01-11	3540	C1	10.5714	0	0	0	0	0	0	0	0	0	0	0	0	0	0	0	0	0	0	0	0	0	0	0	0	0	0	0	0	0	0	0	0	0	0	0	0	0	0	0	0	0	0	0
CC059/TauUnc	M	UNC	2021-01-11	3541	C1	10.5714	0	0	0	0	0	0	0	0	0	0	0	0	0	0	0	0	0	0	0	0	0	0	0	0	0	0	0	0	0	0	0	0	0	0	0	0	0	0	0	0	0	0	0
CC059/TauUnc	M	UNC	2021-01-11	3542	C1	10.5714	0	0	0	0	0	0	0	0	0	2	0	0	0	0	0	0	0	0	0	0	0	0	0	0	0	0	0	0	0	0	0	0	0	0	0	0	0	0	0	0	0	0	0
CC059/TauUnc	M	UNC	2021-01-11	3543	C1	10.5714	0	0	0	0	0	0	0	0	0	0	0	0	0	0	0	0	0	0	0	0	0	0	0	0	0	0	0	0	0	0	0	0	0	0	0	0	0	0	0	0	0	0	0
CC061/GeniUnc	F	UNC	2021-04-03	3757	C2	10.5714	0	0	0	0	0	0	0	0	0	0	0	0	0	0	0	0	0	0	0	0	0	0	0	0	0	0	0	0	0	0	3	3	3	3	0	0	0	0	0	0	0	0	0
CC061/GeniUnc	F	UNC	2021-04-08	3758	C2	9.85714	0	0	0	0	0	0	0	0	0	0	0	0	0	0	0	0	0	0	0	0	0	0	0	0	0	0	0	0	0	0	3	3	3	3	3	3	3	3	3	3	2	3	2
CC061/GeniUnc	F	UNC	2021-01-03	3488	C1	11.7143	0	0	0	0	0	0	0	0	0	0	0	0	0	0	0	0	0	0	0	0	0	0	0	0	0	0	0	0	0	0	0	0	0	0	0	0	0	0	0	0	0	0	0
CC061/GeniUnc	F	UNC	2021-01-03	3489	C1	11.7143	0	0	0	0	0	0	0	0	0	0	0	0	0	0	0	0	0	0	0	0	0	0	0	0	0	0	0	0	0	0	0	0	0	0	0	0	0	0	0	0	0	0	0
CC061/GeniUnc	F	UNC	2021-01-09	3490	C1	10.8571	0	0	0	0	0	0	0	0	0	0	0	0	0	0	0	0	0	0	0	0	0	0	0	0	0	0	0	0	0	0	0	0	0	0	0	0	0	0	0	0	0	0	0
CC061/GeniUnc	M	UNC	2021-01-03	3491	C1	11.7143	0	0	0	0	0	0	0	0	0	0	0	0	0	0	0	0	0	0	0	0	0	0	0	0	0	0	0	0	0	0	0	0	0	0	0	0	0	0	0	0	0	0	0
CC061/GeniUnc	M	UNC	2021-01-03	3492	C1	11.7143	0	0	0	0	0	0	0	0	0	0	0	0	0	0	0	0	0	0	0	0	0	0	0	0	0	0	0	0	0	0	0	0	0	3	3	3	0	0	0	0	0	0	0
CC061/GeniUnc	M	UNC	2021-01-04	3493	C1	11.5714	0	0	0	0	0	0	0	0	0	0	0	0	0	0	0	0	0	0	0	0	0	0	0	0	0	0	0	0	0	0	0	0	0	0	0	0	0	0	0	0	0	0	0
CC061/GeniUnc	M	UNC	2021-01-04	3494	C1	11.5714	0	0	0	0	0	0	0	2	0	0	0	0	0	0	0	0	0	0	0	0	0	0	0	0	0	0	0	0	0	0	0	0	0	0	0	0	0	0	0	0	0	0	0
CC061/GeniUnc	M	UNC	2021-07-29	3833	C3	11	0	0	0	0	0	0	0	0	0	0	0	3	3	2	3	3	2	3	2	2	2	2	3	2	2	3	2	2	2	2	2	2	3	3	3	3	4	4	4	3	3	4	4
CC061/GeniUnc	M	UNC	2021-07-29	3834	C3	11	0	0	0	0	0	0	0	0	0	0	0	0	0	3	3	3	0	0	0	0	0	0	3	3	3	3	3	0	0	0	3	3	3	3	4	4	4	4	4	3	3	3	3
CC068/GeniUnc	F	UNC	2021-03-28	3759	C2	11.4286	0	0	0	0	0	0	0	0	0	0	0	0	0	0	0	0	0	0	0	0	0	0	0	0	0	0	0	0	0	0	0	0	0	0	0	0	0	0	0	0	0	0	0
CC068/GeniUnc	F	UNC	2021-03-28	3760	C2	11.4286	0	0	0	0	0	0	0	0	0	0	0	0	0	0	0	0	0	0	0	0	0	0	0	0	0	0	0	0	0	0	0	0	0	0	0	0	0	0	0	0	0	0	0
CC068/GeniUnc	F	UNC	2021-03-28	3761	C2	11.4286	0	0	0	0	0	0	0	0	0	0	0	0	0	0	0	0	0	0	0	0	0	0	0	0	0	0	0	0	0	0	0	0	0	0	0	0	0	0	0	0	0	0	0
CC068/GeniUnc	F	UNC	2021-03-30	3762	C2	11.1429	0	0	0	0	0	0	0	0	0	0	0	0	0	0	0	0	0	0	0	0	0	0	0	0	0	0	0	0	0	0	0	0	0	0	0	0	0	0	0	0	0	0	0
CC068/GeniUnc	F	UNC	2021-03-30	3763	C2	11.1429	0	0	0	0	0	0	0	0	0	0	0	0	0	0	0	0	0	0	0	0	0	0	0	0	0	0	0	0	0	0	0	0	0	0	0	0	0	0	0	0	0	0	0
CC068/GeniUnc	M	UNC	2021-03-28	3764	C2	11.4286	0	0	0	0	0	0	0	0	0	0	0	0	0	0	0	0	0	0	0	0	0	0	0	0	0	0	0	0	0	0	0	0	0	0	0	0	0	0	0	0	0	0	0
CC068/GeniUnc	M	UNC	2021-01-08	3544	C1	11	0	0	0	0	0	0	0	0	0	0	0	0	0	0	0	0	0	0	0	0	0	0	0	0	0	0	0	0	0	0	0	0	0	0	0	0	0	0	0	0	0	0	0
CC068/GeniUnc	M	UNC	2021-01-08	3545	C1	11	0	0	0	0	0	0	0	0	0	0	0	0	0	0	0	0	0	0	0	0	0	0	0	0	0	0	0	0	0	0	0	0	0	0	0	0	0	0	0	0	0	0	0
CC068/GeniUnc	M	UNC	2021-01-08	3546	C1	11	0	0	0	0	0	0	0	0	0	0	0	0	0	0	0	0	0	0	0	0	0	0	0	0	0	0	0	0	0	0	0	0	0	0	0	0	0	0	0	0	0	0	0
CC072/GeniUnc	F	UNC	2021-07-13	3835	C3	13.2857	0	0	0	0	0	0	0	0	0	0	0	0	0	0	0	0	0	0	3	3	2	3	3	3	3	3	3	3	3	3	3	3	3	3	4	4	4	4	4	4	4	4	4
CC072/GeniUnc	F	UNC	2021-07-13	3836	C3	13.2857	0	0	0	0	0	0	0	0	0	0	0	0	0	0	0	0	0	0	0	0	0	0	0	0	0	0	0	0	0	0	0	0	0	0	0	0	0	0	0	0	0	0	0
CC072/GeniUnc	F	UNC	2021-07-13	3837	C3	13.2857	0	0	0	0	0	0	0	0	0	0	0	0	0	0	0	0	0	0	0	0	0	0	0	0	0	0	0	0	0	0	0	0	0	0	0	0	0	0	0	0	0	0	0
CC072/GeniUnc	F	UNC	2021-07-14	3838	C3	13.1429	0	0	0	0	0	0	0	0	0	0	0	0	0	0	0	0	0	0	0	0	0	0	0	0	0	0	0	0	0	0	0	0	0	2	0	3	3	3	3	3	3	3	2
CC072/GeniUnc	F	UNC	2021-07-14	3839	C3	13.1429	0	0	0	0	0	0	0	0	3	2	0	0	0	0	0	0	0	0	3	3	3	3	3	3	2	3	3	2	0	0	0	0	0	0	0	3	4	4	4	4	4	3	3
CC072/GeniUnc	M	UNC	2021-01-11	3547	C1	10.5714	0	0	0	0	0	0	0	0	0	0	0	0	0	0	0	0	0	0	0	0	0	0	0	0	0	0	0	0	0	0	0	0	0	0	0	0	0	0	0	0	0	0	0
CC072/GeniUnc	M	UNC	2021-01-11	3548	C1	10.5714	0	0	0	0	0	0	0	0	0	0	0	0	0	0	0	0	0	0	0	0	0	0	0	0	0	0	0	0	0	0	0	0	0	0	0	0	0	0	0	0	0	0	0
CC072/GeniUnc	M	UNC	2021-04-01	3765	C2	10.8571	0	0	0	0	0	0	0	0	0	0	0	0	0	0	0	0	0	0	0	0	0	0	0	0	0	0	0	0	0	0	0	0	0	0	0	0	0	0	0	0	0	0	0
CC072/GeniUnc	M	UNC	2021-04-01	3766	C2	10.8571	0	0	0	0	0	0	0	0	0	0	0	0	0	0	0	0	0	0	0	0	0	0	0	0	0	0	0	0	0	0	0	0	0	0	0	0	0	0	0	0	0	0	0
CC072/GeniUnc	M	UNC	2021-04-01	3767	C2	10.8571	0	0	0	0	0	0	0	0	0	0	0	0	0	0	0	0	0	0	0	0	0	0	0	0	0	0	0	0	0	0	0	0	0	0	0	0	0	0	0	0	0	0	0
CC074/Unc	F	UNC	2021-04-12	3768	C2	10.8571	0	0	0	0	0	0	0	0	0	0	0	0	0	0	0	0	0	0	0	0	0	0	0	0	0	0	0	0	0	0	0	0	0	0	0	0	0	0	0	0	0	0	0
CC074/Unc	F	UNC	2021-04-12	3769	C2	9.28571	0	0	0	0	0	0	0	0	0	0	0	0	0	0	0	0	0	0	0	0	0	0	0	0	0	0	0	0	0	0	0	0	0	0	0	0	0	0	0	0	0	0	0
CC074/Unc	F	UNC	2021-04-15	3770	C2	9.28571	0	0	0	0	0	0	0	0	0	0	0	0	0	0	0	0	0	0	0	0	0	0	0	0	0	0	0	0	0	0	0	0	0	0	0	0	0	0	0	0	0	0	0
CC074/Unc	F	UNC	2020-12-31	3495	C1	12.1429	0	0	0	0	0	0	0	0	0	0	0	0	0	0	0	0	0	0	0	0	0	0	0	0	0	0	0	0	0	0	0	0	0	0	0	0	0	0	0	0	0	0	0
CC074/Unc	F	UNC	2021-01-01	3497	C1	12	0	0	0	0	0	0	0	0	0	0	0	0	0	0	0	0	0	0	0	0	0	0	0	0	0	0	0	0	0	0	0	0	0	0	0	0	0	0	0	0	0	0	0
CC074/Unc	M	UNC	2020-12-27	3498	C1	12.7143	0	0	0	0	0	0	0	0	0	0	0	0	0	0	0	0	0	0	0	0	0	0	0	0	0	0	0	0	0	0	0	0	0	0	0	0	0	0	0	0	0	0	0
CC074/Unc	M	UNC	2021-01-01	3499	C1	12	0	0	0	0	0	0	0	0	0	0	0	0	0	0	0	0	0	0	0	0	0	0	0	0	0	0	0	0	0	0	0	0	0	0	0	0	0	0	0	0	0	0	0
CC074/Unc	M	UNC	2021-01-01	3500	C1	12	0	0	0	0	0	0	0	0	0	0	0	0	0	0	0	0	0	0	0	0	0	0	0	0	0	0	0	0	0	0	0	0	0	0	0	0	0	0	0	0	0	0	0
CC074/Unc	M	UNC	2021-04-12	3771	C2	8.85714	0	0	0	0	0	0	0	0	0	0	0	0	0	0	0	0	0	0	0	0	0	0	0	0	0	0	0	0	0	0	0	0	0	0	0	0	0	0	0	0	0	0	0
CC074/Unc	M	UNC	2021-04-12	3772	C2	9.28571	0	0	0	0	0	0	0	0	0	0	0	0	0	0	0	0	0	0	0	0	0	0	0	0	0	0	0	0	0	0	0	0	0	0	0	0	0	0	0	0	0	0	0
CC075/Unc	F	UNC	2020-12-29	3549	C1	12.4286	0	0	0	0	0	0	0	0	0	0	0	0	0	0	0	0	0	0	0	0	0	0	0	0	0	0	0	0	0	0	0	0	0	0	0	0	0	0	0	0	0	0	0
CC075/Unc	F	UNC	2020-12-29	3550	C1	12.4286	0	0	0	0	0	0	0	0	0	0	0	0	0	0	0	0	0	0	0	0	0	0	0	0	0	0	0	0	0	0	0	0	0	0	0	0	0	0	0	0	0	0	0
CC075/Unc	F	UNC	2020-12-29	3551	C1	12.4286	0	0	0	0	0	0	0	0	0	0	0	0	0	0	0	0	0	0	0	0	0	0	0	0	0	0	0	0	0	0	0	0	0	0	0	0	0	0	0	0	0	0	0
CC075/Unc	F	UNC	2020-12-29	3552	C1	12.4286	0	0	0	0	0	0	0	0	0	0	0	0	0	0	0	0	0	0	0	0	0	0	0	0	0	0	0	0	0	0	0	0	0	0	0	0	0	0	4	4	4	4	4
CC075/Unc	F	UNC	2020-12-31	3553	C1	12.1429	0	0	0	0	0	0	0	0	0	0	0	0	0	0	0	0	0	0	0	0	0	0	3	3	3	3	3	4	3	0	0	0	0	0	3	4	4	4	4	3	4	4	4
CC075/Unc	M	UNC	2021-04-03	3773	C2	9.28571	0	0	0	0	0	0	0	0	0	0	0	0	0	0	0	0	0	0	0	0	0	0	0	0	0	0	0	0	0	0	0	0	0	0	0	0	0	0	0	0	0	0	0
CC075/Unc	M	UNC	2021-04-03	3774	C2	10.5714	0	0	0	0	0	0	0	0	0	0	0	0	0	0	0	0	0	0	0	0	0	0	0	4	4	4	4	4	4	3	3	3	3	4	4	4	4	4	4	4	3	3	3
CC075/Unc	M	UNC	2021-04-03	3775	C2	10.5714	0	0	0	0	0	0	0	0	0	0	0	0	0	0	0	0	0	0	0	0	0	0	0	0	0	0	0	0	0	0	0	0	0	0	0	0	0	0	0	0	0	0	0
CC075/Unc	M	UNC	2021-04-10	3776	C2	10.5714	0	0	0	0	0	0	0	0	0	0	0	0	0	0	0	0	0	0	0	0	0	0	0	0	0	0	0	0	0	0	0	0	0	0	0	0	0	0	0	0	0	0	0
CC075/Unc	M	UNC	2021-04-10	3777	C2	9.57143	0	0	0	0	0	0	0	0	0	0	0	0	0	0	0	0	0	0	0	0	0	0	0	0	0	0	0	0	0	0	0	0	0	0	0	0	0	0	0	0	0	0	0
CC083/Unc	F	UNC	2021-01-07	3338	C1	11.1429	0	0	0	0	0	0	0	0	0	0	0	0	0	0	0	0	0	0	0	0	0	0	0	0	0	0	0	0	0	0	3	3	3	0	0	0	0	0	0	0	0	0	0
CC083/Unc	F	UNC	2021-01-09	3339	C1	10.8571	0	0	0	0	0	0	0	0	0	0	0	0	0	0	0	0	0	0	0	0	0	0	0	0	0	0	0	0	0	0	0	0	0	0	0	0	0	0	0	0	0	0	0
CC083/Unc	F	UNC	2021-01-09	3340	C1	10.8571	0	0	0	0	0	0	0	0	0	0	0	0	0	0	0	0	0	5	5	5	5	5	5	5	5	5	5	5	5	5	5	5	5	5	5	5	5	5	5	5	5	5	5
CC083/Unc	F	UNC	2021-01-09	3341	C1	10.8571	0	0	0	0	0	0	0	0	0	0	0	0	0	0	0	0	0	0	0	0	0	0	0	0	0	0	0	0	0	0	0	0	0	0	0	0	0	0	0	0	0	0	0
CC083/Unc	F	UNC	2021-01-09	3342	C1	10.8571	0	0	0	0	0	0	0	0	0	0	0	0	0	0	0	0	0	0	0	0	0	0	0	0	0	0	0	0	0	0	0	0	0	0	0	0	0	0	0	0	0	0	0
CC083/Unc	M	UNC	2021-01-03	3343	C1	11.7143	0	0	0	0	0	0	0	0	0	0	0	0	0	0	0	0	0	0	0	0	0	0	0	0	0	0	0	0	0	0	0	0	0	0	0	0	0	0	0	0	0	0	0
CC083/Unc	M	UNC	2021-01-09	3344	C1	10.8571	0	0	0	0	0	0	0	0	0	0	0	0	0	0	0	0	0	0	0	0	0	0	0	0	0	0	5	4	5	4	5	4	5	4	4	5	4	3	3	3	3	3	3
CC083/Unc	M	UNC	2021-01-09	3345	C1	10.8571	0	0	0	0	0	0	0	0	0	0	0	0	0	0	0	0	0	0	0	0	0	0	0	0	0	0	0	0	0	0	0	0	0	0	0	0	0	0	0	0	0	0	0
CC083/Unc	M	UNC	2021-01-09	3346	C1	10.8571	0	0	0	0	0	0	0	0	0	0	0	0	0	0	0	0	0	0	0	0	0	0	0	0	0	0	0	0	0	0	0	0	0	0	0	0	0	0	0	0	0	0	0
CC083/Unc	M	UNC	2021-01-09	3347	C1	10.8571	0	0	0	0	0	0	0	0	0	0	0	0	0	0	0	0	0	0	0	5	4	4	4	4	4	4	4	4	4	3	3	3	4	3	3	3	3	3	3	3	3	3	3
CC084/TauUnc	F	UNC	2021-07-22	3840	C3	12	0	0	0	0	0	0	0	3	0	0	0	0	0	0	0	3	2	0	0	0	0	0	0	0	0	0	0	0	0	0	0	0	0	0	0	0	0	0	0	0	0	0	0
CC084/TauUnc	F	UNC	2021-07-22	3841	C3	12	0	0	0	0	0	0	0	0	3	3	4	4	4	4	4	4	4	3	0	0	0	0	3	4	4	4	4	4	4	4	4	4	4	4	4	3	3	3	3	3	3	4	4
CC084/TauUnc	F	UNC	2021-07-23	3842	C3	11.8571	0	0	0	0	0	0	3	3	3	4	4	4	4	4	4	4	3	3	3	5	4	4	3	3	3	3	4	3	3	3	3	3	3	3	3	3	3	3	4	4	4	4	3
CC084/TauUnc	F	UNC	2021-07-30	3843	C3	10.8571	0	0	0	0	0	0	0	0	0	0	3	0	2	2	0	0	0	0	0	0	0	0	0	0	0	0	3	3	3	3	3	3	3	3	0	0	0	0	0	0	0	0	4
CC084/TauUnc	F	UNC	2021-07-30	3844	C3	10.8571	0	0	0	0	0	0	0	0	0	0	0	0	0	0	0	0	0	0	0	0	0	0	0	0	0	0	0	0	0	0	0	0	0	0	0	0	0	0	0	0	0	0	0
CC084/TauUnc	M	UNC	2021-07-22	3845	C3	12	0	0	0	0	0	0	2	0	0	0	0	0	0	0	0	0	0	0	0	0	0	0	0	0	0	0	0	0	0	0	0	0	0	3	0	0	0	0	0	0	0	0	0
CC084/TauUnc	M	UNC	2021-07-22	3846	C3	12	0	0	0	0	0	0	0	0	0	0	0	0	0	2	0	0	0	0	0	0	0	0	0	0	0	0	0	0	0	0	0	0	3	3	0	0	0	0	0	0	0	0	0
CC084/TauUnc	M	UNC	2021-07-22	3847	C3	12	0	0	0	0	0	0	2	2	3	4	0	2	4	3	0	3	3	4	3	3	3	3	2	3	3	4	3	3	3	3	3	3	3	3	3	3	3	2	2	2	3	2	2
CC084/TauUnc	M	UNC	2021-07-23	3848	C3	11.8571	0	0	0	0	0	0	3	0	0	0	0	0	0	0	0	0	0	0	0	0	0	0	0	0	0	0	0	0	0	0	0	0	0	0	0	0	0	0	3	3	3	0	0
CC084/TauUnc	M	UNC	2021-07-23	3849	C3	11.8571	0	0	0	0	0	0	0	0	0	0	0	0	0	0	0	0	0	0	0	0	0	0	0	0	0	0	0	0	0	0	0	0	0	0	0	0	0	0	0	0	0	0	0
[truncated: 4 more columns]
