# Supplementary material for: Analysis of CNS autoimmunity in genetically diverse mice reveals unique phenotypes and mechanisms
Source: JCI Insight. 2024 Nov 8;9(21):e184138. doi: 10.1172/jci.insight.184138 (PMC11601571; doi:10.1172/jci.insight.184138)
Supplement: Supporting data values [file jciinsight-9-184138-s119.xlsx]

## Sheet: Fig 1B
Data for Fig 1B - EAE Subtype Percent Incidence by CC strain. Data can also be found in table S5
Strain	Abbreviated Strain Name	EAE Incidence (%)	Classic EAE Incidence (%)	Axial Rotary EAE Incidence (%)
C567Bl/6J	B6	91.6667	91.6667	0
CC001/Unc	CC001	77.7778	77.7778	0
CC002/Unc	CC002	90.9091	81.8182	9.09091
CC003/Unc	CC003	80	70	10
CC004/TauUnc	CC004	92.8571	14.2857	78.5714
CC006/TauUnc	CC006	80	70	10
CC010/GeniUnc	CC010	80	80	0
CC011/Unc	CC011	10	10	0
CC018/Unc	CC018	66.6667	66.6667	0
CC020/GeniUncJ	CC020	40	20	20
CC023/GeniUnc	CC023	70	70	0
CC028/GeniUnc	CC028	90	80	10
CC030/GeniUnc	CC030	100	100	0
CC031/GeniUnc	CC031	77.7778	77.7778	0
CC032/GeniUnc	CC032	90	70	20
CC036/Unc	CC036	70	60	10
CC037/TauUnc	CC037	90	90	0
CC038/GeniUnc	CC038	30	0	30
CC040/TauUnc	CC040	33.3333	33.3333	0
CC041/TauUnc	CC041	100	90	10
CC042/GeniUnc	CC042	70	70	0
CC043/GeniUnc	CC043	100	100	0
CC044/Unc	CC044	50	50	0
CC046/Unc	CC046	90	90	0
CC051/TauUnc	CC051	80	80	0
CC059/TauUnc	CC059	90	90	0
CC061/GeniUnc	CC061	100	72.7273	27.2727
CC068/GeniUnc	CC068	77.7778	77.7778	0
CC072/GeniUnc	CC072	30	0	30
CC074/Unc	CC074	80	80	0
CC075/Unc	CC075	70	60	10
CC083/Unc	CC083	100	60	40
CC084/TauUnc	CC084	100	70	30

## Sheet: Fig 1C
Data for Fig 1C - EAE Disease Course Percent Incidence by CC strain. Data can also be found in table S5
CC Strain	Abbreviated Strain Name	EAE Incidence (%)	Relapsing Remitting EAE Incidence (%)	Monophasic EAE Incidence (%)	Chronic EAE Incidence (%)
C567Bl/6J	B6	91.6667	11.11	13.89	66.67
CC001/Unc	CC001	77.7778	22.2222	11.1111	44.4444
CC002/Unc	CC002	90.9091	63.6364	9.09091	18.1818
CC003/Unc	CC003	80	30	40	10
CC004/TauUnc	CC004	92.8571	14.2857	14.2857	64.2857
CC006/TauUnc	CC006	80	50	20	10
CC010/GeniUnc	CC010	80	40	0	40
CC011/Unc	CC011	10	0	10	0
CC018/Unc	CC018	66.6667	22.2222	22.2222	22.2222
CC020/GeniUncJ	CC020	40	0	40	0
CC023/GeniUnc	CC023	70	20	10	40
CC028/GeniUnc	CC028	90	10	0	80
CC030/GeniUnc	CC030	100	0	0	100
CC031/GeniUnc	CC031	77.7778	11.1111	44.4444	22.2222
CC032/GeniUnc	CC032	90	10	60	20
CC036/Unc	CC036	70	20	40	10
CC037/TauUnc	CC037	90	40	10	40
CC038/GeniUnc	CC038	30	10	0	20
CC040/TauUnc	CC040	33.3333	0	0	33.3333
CC041/TauUnc	CC041	100	0	0	100
CC042/GeniUnc	CC042	70	10	0	60
CC043/GeniUnc	CC043	100	40	0	60
CC044/Unc	CC044	50	0	50	0
CC046/Unc	CC046	90	40	20	30
CC051/TauUnc	CC051	80	60	20	0
CC059/TauUnc	CC059	90	60	10	20
CC061/GeniUnc	CC061	100	27.2727	54.5455	18.1818
CC068/GeniUnc	CC068	77.7778	11.1111	66.6667	0
CC072/GeniUnc	CC072	30	10	0	20
CC074/Unc	CC074	80	30	30	20
CC075/Unc	CC075	70	20	10	40
CC083/Unc	CC083	100	20	10	70
CC084/TauUnc	CC084	100	40	10	50

## Sheet: Fig 1D
Data for Fig 1D - EAE Disease Severity by CC strain. Data can also be found in table S2 and S5
Cumulative Disease Score
B6	CC011	CC020	CC044	CC068	CC040	CC036	CC072	CC006	CC023	CC074	CC038	CC031	CC032	CC051	CC003	CC018	CC059	CC061	CC002	CC010	CC046	CC075	CC001	CC042	CC083	CC037	CC084	CC030	CC041	CC043	CC004	CC028
112	6	0	11	7	0	0	95	16	1	8	0	8	6	37	64	6	22	29	12	0	20	1	0	50.5	9	107	78.5	81	97	66	153	126
71	1	0	2	7	0	31	0	13	1	0	0	9	76	0	36	0	39	37	46	48	16	186	57	159	82	102	107.5	85	98	83	11	136
130	0	9	14	19	0	45	0	2	36	71	0	80	9	0	0	0	35	73	52	118	7	0	192	148	145	1	123	76	75	148.5	209	0
0	0	0	5	0	15	5	34	48	33	10	0	20	2	22	20	37	94	11	35	47	0	90.5	82	0	36	14	64	115	95	126	174.5	187
4	0	0	0	0	13	4	67	0	66	1	0	71	3	3	0	90	40	65	6	58	5	71.5	63.5	164	138	114	11	124	83	128	208	145
50	0	3	0	8	0	57	0	9	10	10	0	4	9	23	44	25	73	12	0	48	74	0	7	103	67	27	81	174	105	62	149	180
96	0	0	0	10	0	0	0	8	19	32	0	8	10	19	10	30	53	10	20	11	110	74.5	104	56	77	147.5	79	47	8	91	55	173
119	0	0	0	4	1	27	0	44	50	19	115.5	34	0	128	45	118	1	55	120.5	0	180	89	0	0	16	124	101	88	120	122	135.5	211
19	0	7	0	3	78	9	0	31	0	68	24	0	135	9	86	1	8	3	21	72	76	101	85	26	45	25	60.5	73	80	112	216	177
76.5	0	4	3			0	0	36	8	15	108		21	80.5	25		43	94	95	52	83	2		0	93	126	82	69	192	102	181	174
20																		96	82												75
112																															0
44																															190
0																															195
98
0
77
40.5
121.5
9
104
148
51
79
90
90
108
82
10
62
115
77
141
147
125
149

## Sheet: Fig 1E
Data for Fig 1E
H2b			H2g7
Strain	Strain Avg CDS		Strain	Strain Avg CDS
CC001	65.61		CC011	0.7
CC002	44.5		CC036	17.8
CC004	139.43		CC043	104.05
CC010	45.4		CC046	57.1
CC018	34.11		CC074	23.4
CC020	2.3		CC083	70.8
CC023	22.4
CC028	150.9
CC031	26
CC032	27.1
CC037	78.75
CC038	24.75
CC040	11.89
CC041	95.3
CC042	70.65
CC051	32.15
CC061	44.09
CC068	6.44
CC072	19.6
CC075	61.55
For values used to determine strain averages see Fig 1D data

## Sheet: Fig 1F
Data for Fig 1F
H2b			H2g7
Strain	% EAE Incidence		Strain	% EAE Incidence
CC001	77.78		CC011	10
CC002	90.91		CC036	70
CC004	92.86		CC043	100
CC010	80		CC046	90
CC018	66.67		CC074	80
CC020	40		CC083	100
CC023	70
CC028	90
CC031	77.78
CC032	90
CC037	90
CC038	30
CC040	33.33
CC041	100
CC042	70
CC051	80
CC061	100
CC068	77.78
CC072	30
CC075	70

## Sheet: Fig 1G
Data for Fig 1G
H2b			H2g7
Strain	% AR-EAE Incidence		Strain	% AR-EAE Incidence
CC001	0		CC011	0
CC002	9.09		CC036	10
CC004	78.57		CC043	0
CC010	0		CC046	0
CC018	0		CC074	0
CC020	20		CC083	40
CC023	0
CC028	10
CC031	0
CC032	20
CC037	0
CC038	30
CC040	0
CC041	10
CC042	0
CC051	0
CC061	27.27
CC068	0
CC072	30
CC075	10

## Sheet: Fig 1H
Data for Fig 1H
H2b			H2g7
Strain	% Classic EAE Incidence		Strain	% Classic EAE Incidence
CC001	77.78		CC011	10
CC002	81.82		CC036	60
CC004	14.29		CC043	100
CC010	80		CC046	90
CC018	66.67		CC074	80
CC020	20		CC083	60
CC023	70
CC028	80
CC031	77.78
CC032	70
CC037	90
CC038	0
CC040	33.33
CC041	90
CC042	70
CC051	80
CC061	72.73
CC068	77.78
CC072	0
CC075	60

## Sheet: Fig 1I
Data for Fig 1I
H2b			H2g7
Strain	% RR-EAE Incidence		Strain	% RR-EAE Incidence
CC001	22.22		CC011	0
CC002	63.64		CC036	20
CC004	14.29		CC043	40
CC010	40		CC046	40
CC018	22.22		CC074	30
CC020	0		CC083	20
CC023	20
CC028	10
CC031	11.11
CC032	10
CC037	40
CC038	10
CC040	0
CC041	0
CC042	10
CC051	60
CC061	27.27
CC068	11.11
CC072	10
CC075	20

## Sheet: Fig 1J
Data for Fig 1J
H2b			H2g7
Strain	% Chronic EAE Incidence		Strain	% Chronic EAE Incidence
CC001	44.44		CC011	0
CC002	18.18		CC036	20
CC004	64.29		CC043	60
CC010	40		CC046	30
CC018	22.22		CC074	20
CC020	0		CC083	70
CC023	40
CC028	80
CC031	22.22
CC032	20
CC037	40
CC038	20
CC040	33.33
CC041	100
CC042	60
CC051	0
CC061	18.18
CC068	0
CC072	20
CC075	40

## Sheet: Fig IK
Data for Fig 1K
H2b			H2g7
Strain	% Monophasic EAE Incidence		Strain	% Monophasic EAE Incidence
CC001	11.11		CC011	10
CC002	9.09		CC036	30
CC004	14.29		CC043	0
CC010	0		CC046	20
CC018	22.22		CC074	30
CC020	40		CC083	10
CC023	10
CC028	0
CC031	44.44
CC032	60
CC037	10
CC038	0
CC040	0
CC041	0
CC042	0
CC051	20
CC061	54.55
CC068	66.67
CC072	0
CC075	10

[truncated: 63 more sheets: Fig 2A, Fig 2B, Fig 2C, Fig 2D, Fig 2E, Fig 3A, Fig 3B, Fig 3C, Fig 3D, Fig 3E, Fig 3F, Fig 3G, Fig 4A, Fig 4C, Fig 4E, Fig 4G, Fig 5A, Fig 5B, Fig 5D, Fig 5E …]
